# Supplementary material for: Rice Stress-Resistant SNP Database
Source: Rice (N Y). 2019 Dec 23;12:97. doi: 10.1186/s12284-019-0356-0 (PMC6928182; doi:10.1186/s12284-019-0356-0)
Supplement: Supplementary file 1 — Additional file 1: Table S1. List of Rice Accessions Resistant/Susceptible to Different Biotic Stresses. [file 12284_2019_356_MOESM1_ESM.xlsx]

## Sheet: Abiotic stress 
Supplimentary table 1: List of rice accessions resistant/susceptible to different biotic/abiotic stresses
List of rice accesssions resistant/susceptible to different abiotic stresses
Resistance rank: R stands for Resistant, MR for moderately resistant, HR for highly resistant, HS for highly susceptible and S for susceptible
Rice accessions resistant/susceptible to heat stress
No.	Accession_ID	Variety Name	ID in Paper	Population	Country	Stress Resistance Rank	Reference
1	SAMEA2567489	CYPRESS	IRIS_313-15910	Admixture	United States	S	Baker J. T. (2004). Yield responses of southern US rice cultivars to CO2 and temperature. Agricultural and Forest Meteorology 122(34) 129137. https://doi.org/10.1016/j.agrformet.2003.09.012
2	SAMEA2567556	POKKALI	IRIS_313-8244	Indica	Sri Lanka	R	International Rice Research Institute (IRRI) The International Rice Genebank Collection Information System.
3	SAMEA2567596	CO 39	IRIS_313-8265	Indica	India	R	Jagadish S. V. K. Craufurd P. Q. and Wheeler T. R. (2008) Phenotyping parents of mapping populations of rice for heat tolerance during anthesis Crop Sci. 48 11401146.
4	SAMEA2567918	B 6144-MR-6-0-0	IRIS_313-10336	Indica	Laos	R	International Rice Research Institute (IRRI) The International Rice Genebank Collection Information System.
5	SAMEA2568036	IRAT118	IRIS_313-9978	Temperate Japonica	Madagascar	R	Wei He Evaluation Procedure Establishment and Gene Mapping of Rice High Temperature Resistance at Seedling Stage Zhejiang university 2013.
6	SAMEA2568282	IR 22	IRIS_313-7688	Temperate Japonica	Philippines	R	International Rice Research Institute (IRRI) The International Rice Genebank Collection Information System.
7	SAMEA2568294	IR 2344-P1 PB-9-3-2B	IRIS_313-7690	Indica	Philippines	R	International Rice Research Institute (IRRI) The International Rice Genebank Collection Information System.
8	SAMEA2568295	ADNY 11	IRIS_313-7636	Indica	Mali	R	International Rice Research Institute (IRRI) The International Rice Genebank Collection Information System.
9	SAMEA2568366	GIZA 178	IRIS_313-8212	Indica	Egypt	R	International Rice Research Institute (IRRI) The International Rice Genebank Collection Information System.
10	SAMEA2570049	AZUCENA	CX151	Tropical Japonica	Philippines	HS	Chen X. Lin S. Liu Q. et al. (2014) Expression and interaction of small heat shock proteins (sHsps) in rice in response to heat stress Biochim. Biophys. Acta 1844 81828.
11	SAMEA2570073	IRAT109	CX220	Tropical Japonica	Brazil	R	International Rice Research Institute (IRRI) The International Rice Genebank Collection Information System.
12	SAMEA2570076	KASALATH	CX227	Indica	Japonicaan	R	Wei He Evaluation Procedure Establishment and Gene Mapping of Rice High Temperature Resistance at Seedling Stage Zhejiang university 2013.
13	SAMEA2570077	BALA	CX228	Indica	India	HR	Wei He Evaluation Procedure Establishment and Gene Mapping of Rice High Temperature Resistance at Seedling Stage Zhejiang university 2013.
14	SAMEA2570085	VANDANA	CX236	Admixture	Na	R	International Rice Research Institute (IRRI) The International Rice Genebank Collection Information System.
15	SAMEA2570119	MILYANG23	CX29	Admixture	North Korea	R	International Rice Research Institute (IRRI) The International Rice Genebank Collection Information System.
16	SAMEA2730241	GUANGLUAI15-1	B119	Indica	China	R	Mu Q. Studies on Spikelet Fertility of Rice Varieties under Cascade High-temperatures and Their Anthers Responses to High-temperatures in Proteomics 2014.
17	SAMEA2730243	GUANGLUAI4HAO	CX114	Indica	China	R	Zhong L. J. Cheng F. M. Wen X. et al. (2005) The deterioration of eating and cooking quality caused by high temperature during grain filling in early-season indica rice cultivars J. Agron. Crop Sci. 191 218225.
18	SAMEA2730309	WUYUJING3HAO	CX165	Temperate Japonica	China	R	Wei He Evaluation Procedure Establishment and Gene Mapping of Rice High Temperature Resistance at Seedling Stage Zhejiang university 2013.
19	SAMEA2730399	GUANGLUAI4HAO	B061	Indica	China	R	Zhong L. J. Cheng F. M. Wen X. et al. (2005) The deterioration of eating and cooking quality caused by high temperature during grain filling in early-season indica rice cultivars J. Agron. Crop Sci. 191 218225.
20	SAMEA2730407	Taizhong bendi 1 hao	CX270	Indica	Taiwan	R	International Rice Research Institute (IRRI) The International Rice Genebank Collection Information System.
21	SAMN00259656	IR64	IR64	Indica	India	S	Poli Y Basava RK Panigrahy M et al. Characterization of a Nagina22 rice mutant for heat tolerance and mapping of yield traits. Rice (N Y). 2013;6(1):36. Published 2013 Dec 2. doi:10.1186/1939-8433-6-36
22	SAMN04505840	TEQING	Teqing	Tropical Japonica	China	HR	Jagadish S. V. K. Craufurd P. Q. and Wheeler T. R. (2008) Phenotyping parents of mapping populations of rice for heat tolerance during anthesis Crop Sci. 48 11401146.
23	SAMN04505852	HUANGHUAZHAN	Huanghuazhan	Indica	India	R	Wei He Evaluation Procedure Establishment and Gene Mapping of Rice High Temperature Resistance at Seedling Stage Zhejiang university 2013.
24	SAMN02714729	Labelle	W294	Japonica	United States	HS	Prasad PVV, Boote KJ, Allen LH, et al (2006) Species, ecotype and cultivar differences in spikelet fertility and harvest index of rice in response to high temperature stress. F Crop Res 95:398â€“411. doi: 10.1016/j.fcr.2005.04.008
25	SAMEA3927601	Italica Livorno	NA	Japonica	Italy	HS	Prasad PVV, Boote KJ, Allen LH, et al (2006) Species, ecotype and cultivar differences in spikelet fertility and harvest index of rice in response to high temperature stress. F Crop Res 95:398â€“411. doi: 10.1016/j.fcr.2005.04.008
26	SAMD00077984	Hinohikari	NA	Japonica	Japan	HS	Tanamachi K, Miyazaki M, Matsuo K, et al (2016) Differential responses to high temperature during maturation in heat-stress-tolerant cultivars of Japonica rice. Plant Prod Sci 19:300â€“308. doi: 10.1080/1343943X.2016.1140007
27	SAMEA2568237	S 102	IRIS_313-8204	Tropical Japonica	United States	MS	Prasad PVV, Boote KJ, Allen LH, et al (2006) Species, ecotype and cultivar differences in spikelet fertility and harvest index of rice in response to high temperature stress. F Crop Res 95:398â€“411. doi: 10.1016/j.fcr.2005.04.008
28	SAMEA2570221	M202	CX89	Admixture	United States	HS	Prasad PVV, Boote KJ, Allen LH, et al (2006) Species, ecotype and cultivar differences in spikelet fertility and harvest index of rice in response to high temperature stress. F Crop Res 95:398â€“411. doi: 10.1016/j.fcr.2005.04.008
Rice accessions resistant/susceptible to Alkali stress
1	SAMEA2567537	PANKHARI 203	IRIS_313-9083	Aromatic	India	HS	International Rice Research Institute (IRRI) The International Rice Genebank Collection Information System.
2	SAMEA2567589	CARREON	IRIS_313-8292	Tropical Japonica	Philippines	HS
3	SAMEA2567612	OS4	IRIS_313-8523	Japonica	Nigeria	S
4	SAMEA2567751	GOJOL GORIA	IRIS_313-9139	Indica	Bangladesh	R
5	SAMEA2567771	PURA BINNI	IRIS_313-9271	Indica	Bangladesh	R
6	SAMEA2567776	GAM PAI 30-12-15	IRIS_313-9302	Indica	Thailand	R
7	SAMEA2568009	DUDHSWAR 15-141	IRIS_313-9397	Indica	Bangladesh	R
8	SAMEA2568287	NONA BOKRA	IRIS_313-7736	Indica	India	R
9	SAMEA2569079	NAGKAYAT	IRIS_313-10440	Temperate Japonica	Philippines	R
10	SAMEA2569138	PTB18	IRIS_313-10523	Indica	India	R
11	SAMEA2569173	UCP41	IRIS_313-10600	AUS	Bangladesh	R
12	SAMEA2569200	THANGONE	IRIS_313-10657	Tropical Japonica	Laos	R
13	SAMEA2569329	NARUN	IRIS_313-10797	Indica	Indonesia	S
14	SAMEA2569365	PUAK	IRIS_313-10804	Indica	Indonesia	R
15	SAMEA2569465	PADI BENOT	IRIS_313-10943	Indica	Indonesia	S
16	SAMEA2569495	BADAL	IRIS_313-10971	Indica	Bangladesh	S
17	SAMEA2569496	DUDA MONOR	IRIS_313-10972	Indica	Bangladesh	R
18	SAMEA2569499	KAMRANGA	IRIS_313-10974	Indica	Bangladesh	R
19	SAMEA2569500	KOLA MUCHI	IRIS_313-10975	Indica	Bangladesh	R
20	SAMEA2569502	MATI CHAL	IRIS_313-10977	Indica	Bangladesh	R
21	SAMEA2569503	PANI TORONG	IRIS_313-10978	Indica	Bangladesh	R
22	SAMEA2569504	BORA DIGA	IRIS_313-10979	AUS	Bangladesh	R
23	SAMEA2569505	DUDHSAR	IRIS_313-10980	Indica	Bangladesh	R
24	SAMEA2569509	BOROJYOT	IRIS_313-10983	Indica	Bangladesh	R
25	SAMEA2569510	DUDHSAR	IRIS_313-10984	Indica	Bangladesh	R
26	SAMEA2569553	RATRIO	IRIS_313-11033	Admixture	Pakistan	HR
27	SAMEA2569593	TUPA15-3	IRIS_313-11069	Aromatic	Bangladesh	S
28	SAMEA2569713	CHING-HSI 15	IRIS_313-11201	Temperate Japonica	China	R
29	SAMEA2569728	SHITTA AMAN	IRIS_313-11214	AUS	Bangladesh	R
30	SAMEA2569732	BLACK 28-564	IRIS_313-11219	Indica	Bangladesh	R
31	SAMEA2569733	CHITRAJ 14-134	IRIS_313-11220	Indica	Bangladesh	R
32	SAMEA2569736	DUDHSWAR 15-157	IRIS_313-11222	Indica	Bangladesh	S
33	SAMEA2569738	PATNAI 31-679	IRIS_313-11224	Indica	Bangladesh	R
34	SAMEA2569739	SADAJIRA(DEEP STRAW)16-194	IRIS_313-11225	Indica	Bangladesh	R
35	SAMEA2569740	SADAJIRA 19-258	IRIS_313-11226	Indica	Bangladesh	R
36	SAMEA2569755	CR157-392-4	IRIS_313-11240	Indica	India	HS
37	SAMEA2569936	C 1016-1	IRIS_313-11423	Indica	Philippines	S
Rice accessions resistant/susceptible to Salt stress
1	SAMEA2567506	CHANDARHAT	IRIS_313-9368	AUS	Bangladesh	R	International Rice Research Institute (IRRI) The International Rice Genebank Collection Information System.
2	SAMEA2567513	KHAO DAWK MALI 105	IRIS_313-8253	Indica	Thailand	HS
3	SAMEA2567537	PANKHARI 203	IRIS_313-9083	Aromatic	India	R
4	SAMEA2567548	N 22	IRIS_313-10150	Indica	India	MR
5	SAMEA2567556	POKKALI	IRIS_313-8244	Indica	Sri Lanka	HS
6	SAMEA2567589	CARREON	IRIS_313-8292	Tropical Japonica	Philippines	HS
7	SAMEA2567591	ARANG	IRIS_313-8791	Indica	Indonesia	R
8	SAMEA2567612	OS4	IRIS_313-8523	Japonica	Nigeria	MR
9	SAMEA2567629	TK-DEEP STRAW 34-786	IRIS_313-9170	Aromatic	Bangladesh	MR
10	SAMEA2567630	TK-RED 35-799	IRIS_313-9682	Aromatic	Bangladesh	MR
11	SAMEA2567635	KURKARUPPAN	IRIS_313-9861	Indica	Sri Lanka	MR
12	SAMEA2567672	NG. KARAN DE	IRIS_313-8536	Indica	Indonesia	HS
13	SAMEA2567720	BUCAYAB	IRIS_313-8948	Indica	Philippines	MR
14	SAMEA2567751	GOJOL GORIA	IRIS_313-9139	Indica	Bangladesh	R
15	SAMEA2567771	PURA BINNI	IRIS_313-9271	Indica	Bangladesh	R
16	SAMEA2567775	SONAMUKHI	IRIS_313-9287	Indica	India	MR
17	SAMEA2567776	GAM PAI 30-12-15	IRIS_313-9302	Indica	Thailand	MR
18	SAMEA2567881	RD19	IRIS_313-10147	Indica	Thailand	MR
19	SAMEA2567996	PATNAI 31-675	IRIS_313-9049	Indica	Bangladesh	HS
20	SAMEA2568001	BAJAR KUNING PAHIT	IRIS_313-9117	Indica	Indonesia	R
21	SAMEA2568165	TRES MESES	IRIS_313-8694	Tropical Japonica	Brazil	MR
22	SAMEA2568287	NONA BOKRA	IRIS_313-7736	Indica	India	R
23	SAMEA2568294	IR 2344-P1 PB-9-3-2B	IRIS_313-7690	Indica	Philippines	MR
24	SAMEA2568303	SALUMPIKIT	IRIS_313-7769	Indica	Philippines	MR
25	SAMEA2569079	NAGKAYAT	IRIS_313-10440	Temperate Japonica	Philippines	MR
26	SAMEA2569139	FI-LAI-FENG	IRIS_313-10559	Temperate Japonica	China	MR
27	SAMEA2569169	DJ29	IRIS_313-10594	AUS	Bangladesh	HS
28	SAMEA2569173	UCP41	IRIS_313-10600	AUS	Bangladesh	MR
29	SAMEA2569200	THANGONE	IRIS_313-10657	Tropical Japonica	Laos	R
30	SAMEA2569203	SAMBA	IRIS_313-10661	Indica	Sri Lanka	HS
31	SAMEA2569291	ANDEL	IRIS_313-10759	Japonica	Indonesia	R
32	SAMEA2569329	NARUN	IRIS_313-10797	Indica	Indonesia	MR
33	SAMEA2569365	PUAK	IRIS_313-10804	Indica	Indonesia	HS
34	SAMEA2569465	PADI BENOT	IRIS_313-10943	Indica	Indonesia	MR
35	SAMEA2569496	DUDA MONOR	IRIS_313-10972	Indica	Bangladesh	R
36	SAMEA2569498	KALA DIGHA	IRIS_313-10973	Indica	Bangladesh	R
37	SAMEA2569499	KAMRANGA	IRIS_313-10974	Indica	Bangladesh	R
38	SAMEA2569500	KOLA MUCHI	IRIS_313-10975	Indica	Bangladesh	R
39	SAMEA2569501	LAKHSMI DIGHA	IRIS_313-10976	AUS	Bangladesh	MR
40	SAMEA2569502	MATI CHAL	IRIS_313-10977	Indica	Bangladesh	R
41	SAMEA2569503	PANI TORONG	IRIS_313-10978	Indica	Bangladesh	R
42	SAMEA2569504	BORA DIGA	IRIS_313-10979	AUS	Bangladesh	MR
43	SAMEA2569505	DUDHSAR	IRIS_313-10980	Indica	Bangladesh	R
44	SAMEA2569509	BOROJYOT	IRIS_313-10983	Indica	Bangladesh	R
45	SAMEA2569510	DUDHSAR	IRIS_313-10984	Indica	Bangladesh	R
46	SAMEA2569511	GOBOL SAIL(BALAM)	IRIS_313-10985	Indica	Bangladesh	R
47	SAMEA2569593	TUPA15-3	IRIS_313-11069	Aromatic	Bangladesh	MR
48	SAMEA2569713	CHING-HSI 15	IRIS_313-11201	Temperate Japonica	China	MR
49	SAMEA2569726	KALOBONA	IRIS_313-11212	Indica	Bangladesh	MR
50	SAMEA2569728	SHITTA AMAN	IRIS_313-11214	AUS	Bangladesh	S
51	SAMEA2569732	BLACK 28-564	IRIS_313-11219	Indica	Bangladesh	MR
52	SAMEA2569733	CHITRAJ 14-134	IRIS_313-11220	Indica	Bangladesh	S
53	SAMEA2569744	STRAW 23-438	IRIS_313-11230	Indica	Bangladesh	MR
54	SAMEA2569745	STRAW 23-471	IRIS_313-11231	Indica	Bangladesh	HS
55	SAMEA2569749	LIGUNGTUNG	IRIS_313-11234	Indica	Philippines	HS
56	SAMEA2569750	PINILING DANIEL	IRIS_313-11235	Indica	Philippines	HS
57	SAMEA2569752	TAICHUNG SEN-YU 214	IRIS_313-11237	Indica	Taiwan	HS
58	SAMEA2569754	B 737G-KN-23-1	IRIS_313-11239	Indica	Indonesia	R
59	SAMEA2569755	CR157-392-4	IRIS_313-11240	Indica	India	R
60	SAMEA2569756	BR116-3B-53	IRIS_313-11241	Indica	Bangladesh	HS
61	SAMEA2569759	RATNAGIRI 45-2	IRIS_313-11243	AUS	India	MR
62	SAMEA2569766	IR 9560-2-6-3	IRIS_313-11250	Indica	Philippines	MR
63	SAMEA2569767	IR 4500-5-1-1	IRIS_313-11251	Indica	Philippines	MR
64	SAMEA2569769	ADR52	IRIS_313-11252	Indica	India	MR
65	SAMEA2569771	TIEN SOM	IRIS_313-11254	Indica	Vietnam	MR
66	SAMEA2569824	CICIH KAPUK	IRIS_313-11311	Japonica	Indonesia	R
67	SAMEA2569840	BLM70	IRIS_313-11325	Indica	Philippines	R
68	SAMEA2569841	BR51-115-4	IRIS_313-11326	Indica	Bangladesh	R
69	SAMEA2569844	PADI JALAI BELA	IRIS_313-11329	Tropical Japonica	Malaysia	MR
70	SAMEA2569846	AMPIPIT	IRIS_313-11331	Indica	Philippines	MR
71	SAMEA2569847	DINGRAS	IRIS_313-11334	Indica	Philippines	MR
72	SAMEA2569855	MINDANAO	IRIS_313-11341	Indica	Philippines	HS
73	SAMEA2569936	C 1016-1	IRIS_313-11423	Indica	Philippines	MR
74	SAMEA2569941	CO22	B011	Indica	India	R
75	SAMEA2570023	TKM6	CX120	Indica	India	HS
76	SAMEA2570049	AZUCENA	CX151	Tropical Japonica	Philippines	MR
77	SAMEA2570055	Ptb33	CX157	Indica	India	MR
78	SAMEA2570197	Jhona349	CX63	Admixture	India	MR
Rice accessions resistant/susceptible to flood stress
1	SAMEA2567496	JAGLI BORO	IRIS_313-8252	AUS	Bangladesh	HR	International Rice Research Institute (IRRI) The International Rice Genebank Collection Information System.
2	SAMEA2567573	LOMPUG	IRIS_313-8883	Admixture	Malaysia	HR
3	SAMEA2567635	KURKARUPPAN	IRIS_313-9861	Indica	Sri Lanka	HR
4	SAMEA2567764	WP65	IRIS_313-9227	Indica	Thailand	HR
5	SAMEA2568001	BAJAR KUNING PAHIT	IRIS_313-9117	Indica	Indonesia	HS
6	SAMEA2568477	NULI	IRIS_313-11558	Indica	Bangladesh	HR
7	SAMEA2568482	KUSUM KATIKI	IRIS_313-11565	Indica	Nepal	HR
8	SAMEA2568513	SUGARKAND	IRIS_313-11604	Indica	India	R
9	SAMEA2568517	UPRH33	IRIS_313-11617	AUS	India	R
10	SAMEA2568518	UPRH58	IRIS_313-11618	AUS	India	HR
11	SAMEA2568520	UPRH197	IRIS_313-11620	Indica	India	HR
12	SAMEA2568537	NCS349	IRIS_313-11639	Indica	India	HR
13	SAMEA2568541	NCS603 B	IRIS_313-11643	Indica	India	HR
14	SAMEA2568779	IR19058-107-1	IRIS_313-11887	Indica	Philippines	R
15	SAMEA2568786	GI TAH	IRIS_313-11920	Indica	Thailand	HR
16	SAMEA2568792	SAWK GAM MAH	IRIS_313-11925	Indica	Thailand	R
17	SAMEA2568794	YAH TOW	IRIS_313-11927	Indica	Thailand	HR
18	SAMEA2569122	BADAL 76	IRIS_313-10539	Indica	Bangladesh	HS
19	SAMEA2569186	SR26 B	IRIS_313-10640	Indica	India	R
20	SAMEA2569291	ANDEL	IRIS_313-10759	Japonica	Indonesia	HS
21	SAMEA2569495	BADAL	IRIS_313-10971	Indica	Bangladesh	HS
22	SAMEA2569513	SUNGA WALA	IRIS_313-10987	AUS	Bangladesh	HR
23	SAMEA2569534	GUTTI-AKKULLU	IRIS_313-10989	Indica	India	HR
24	SAMEA2569557	34	IRIS_313-11036	Admixture	Pakistan	HS
25	SAMEA2569578	LANNAB	IRIS_313-10993	Tropical Japonica	Philippines	HR
26	SAMEA2569617	PECALO	IRIS_313-11099	Indica	Sierra Leone	R
27	SAMEA2569769	ADR52	IRIS_313-11252	Indica	India	HS
28	SAMEA2569801	ARC6579	IRIS_313-11290	Admixture	India	HS
29	SAMEA2570049	AZUCENA	CX151	Tropical Japonica	Philippines	HS
30	SAMEA2570067	Bg90-2	CX21	Indica	Sri Lanka	HS
31	SAMEA2570206	Basmati 385	CX72	Admixture	Pakistan	HS
Rice accessions resistant/susceptible to cold stress
1	SAMEA2567514	CHUA-DAU	IRIS_313-9555	Indica	China	MR	International Rice Research Institute (IRRI) The International Rice Genebank Collection Information System.
2	SAMEA2567537	PANKHARI 203	IRIS_313-9083	Aromatic	India	R
3	SAMEA2567556	POKKALI	IRIS_313-8244	Indica	Sri Lanka	HS
4	SAMEA2567588	AVO	IRIS_313-8288	Indica	Madagascar	R
5	SAMEA2567612	OS4	IRIS_313-8523	Japonica	Nigeria	MR
6	SAMEA2567754	KHAOMON	IRIS_313-9182	Indica	Myanmar	MR
7	SAMEA2567881	RD19	IRIS_313-10147	Indica	Thailand	S
8	SAMEA2568036	IRAT118	IRIS_313-9978	Temperate Japonica	Madagascar	R
9	SAMEA2568051	NONGKE	IRIS_313-9468	Temperate Japonica	China	MR
10	SAMEA2568089	DAN-YAN-NUO	IRIS_313-8481	Temperate Japonica	China	R
11	SAMEA2568164	NEP HOA VANG	IRIS_313-8690	Tropical Japonica	Vietnam	HR
12	SAMEA2568165	TRES MESES	IRIS_313-8694	Tropical Japonica	Brazil	HR
13	SAMEA2568217	PELDE	IRIS_313-8076	Temperate Japonica	Australia	MR
14	SAMEA2568282	IR 22	IRIS_313-7688	Temperate Japonica	Philippines	HS
15	SAMEA2568287	NONA BOKRA	IRIS_313-7736	Indica	India	MR
16	SAMEA2568558	TOBOHUN	IRIS_313-11659	Tropical Japonica	Sierra Leone	R
17	SAMEA2569078	NORIN 21	IRIS_313-10437	Temperate Japonica	Japan	R
18	SAMEA2569100	CE-IN-TSAN	IRIS_313-10497	Indica	China	R
19	SAMEA2569101	TON-ROO-SHUN	IRIS_313-10502	Indica	China	R
20	SAMEA2569138	PTB18	IRIS_313-10523	Indica	India	S
21	SAMEA2569139	FI-LAI-FENG	IRIS_313-10559	Temperate Japonica	China	R
22	SAMEA2569163	TSAO-SIAO-PEH-TAO	IRIS_313-10583	Temperate Japonica	China	R
23	SAMEA2569169	DJ29	IRIS_313-10594	AUS	Bangladesh	S
24	SAMEA2569173	UCP41	IRIS_313-10600	AUS	Bangladesh	HS
25	SAMEA2569200	THANGONE	IRIS_313-10657	Tropical Japonica	Laos	HR
26	SAMEA2569291	ANDEL	IRIS_313-10759	Japonica	Indonesia	MR
27	SAMEA2569437	T.Q.QI. HAYUQBABA	IRIS_313-10917	Indica	Philippines	R
28	SAMEA2569438	T.Q.QI. QINYUHAYUHA	IRIS_313-10918	Japonica	Philippines	R
29	SAMEA2569504	BORA DIGA	IRIS_313-10979	AUS	Bangladesh	HS
30	SAMEA2569593	TUPA15-3	IRIS_313-11069	Aromatic	Bangladesh	MR
31	SAMEA2569713	CHING-HSI 15	IRIS_313-11201	Temperate Japonica	China	R
32	SAMEA2569769	ADR52	IRIS_313-11252	Indica	India	R
33	SAMEA2569897	CHIEM NGAN	IRIS_313-11383	Indica	Vietnam	MR
34	SAMEA2569941	CO22	B011	Indica	India	HS
35	SAMEA2570023	TKM6	CX120	Indica	India	HS
36	SAMEA2570049	AZUCENA	CX151	Tropical Japonica	Philippines	MR
37	SAMEA2570055	Ptb33	CX157	Indica	India	HS
Rice accessions resistant/susceptible to zinc stress
1	SAMEA2567506	CHANDARHAT	IRIS_313-9368	AUS	Bangladesh	S	International Rice Research Institute (IRRI) The International Rice Genebank Collection Information System.
2	SAMEA2567589	CARREON	IRIS_313-8292	Tropical Japonica	Philippines	MR
3	SAMEA2567635	KURKARUPPAN	IRIS_313-9861	Indica	Sri Lanka	MR
4	SAMEA2567881	RD19	IRIS_313-10147	Indica	Thailand	MR
5	SAMEA2568017	PODIWEE	IRIS_313-9831	Indica	Sri Lanka	HS
6	SAMEA2568165	TRES MESES	IRIS_313-8694	Tropical Japonica	Brazil	HS
7	SAMEA2568287	NONA BOKRA	IRIS_313-7736	Indica	India	HS
8	SAMEA2569139	FI-LAI-FENG	IRIS_313-10559	Temperate Japonica	China	MR
9	SAMEA2569173	UCP41	IRIS_313-10600	AUS	Bangladesh	MR
10	SAMEA2569175	UCP122	IRIS_313-10603	AUS	Bangladesh	R
11	SAMEA2569186	SR26 B	IRIS_313-10640	Indica	India	R
12	SAMEA2569200	THANGONE	IRIS_313-10657	Tropical Japonica	Laos	HS
13	SAMEA2569291	ANDEL	IRIS_313-10759	Japonica	Indonesia	S
14	SAMEA2569713	CHING-HSI 15	IRIS_313-11201	Temperate Japonica	China	MR
15	SAMEA2569755	CR157-392-4	IRIS_313-11240	Indica	India	MR
16	SAMEA2569936	C 1016-1	IRIS_313-11423	Indica	Philippines	MR
17	SAMEA2570055	Ptb33	CX157	Indica	India	MR

## Sheet: Biotic stress
List of rice accessions resistant/susceptible to different biotic stresses
Resistance rank: R stands for Resistant, MR for moderately resistant, HR for highly resistant, HS for highly susceptible and S for susceptible
Rice accessions resistant/susceptible to rice blast fungus disease
ID	Accession_ID	Variety Name	Population	Country	Stress Resistance Rank	Reference
1	SAMEA2568614	MEI_LIU_ZAO_5	Indica	China	MR	(www.ricedata.cn)
2	SAMN02714443	SECANO-DO-BRAZIL	Indica	El Salvador	R
3	SAMN02714507	SORNAVARI	AUS	Mali	R
4	SAMN02714239	SHAN-HUANG_ZHAN-2-2	Indica	China	R	Bandillo, N., Raghavan, C., Muyco, P. A., et al. (2013) Multi-parent advanced generation inter-cross (MAGIC) populations in rice: Progress and potential for genetics research and breeding, Rice, 6, 115.
5	SAMEA2730238	SHUFENG	Indica	China	R	Duitama, J., Silva, A., Sanabria, Y., et al. (2015) Whole genome sequencing of elite rice cultivars as a comprehensive information resource for marker assisted selection, PLoS One, 10, 120.
6	SAMN02821224	CATAHOULA	Tropical Japonica	United States	R
7	SAMN02821238	JASMINE85	Indica	United States	R
8	SAMN02821239	JAZZMAN	Tropical Japonica	United States	MR
9	SAMN02821240	JAZZMAN2	Tropical Japonica	United States	R
10	SAMN02821249	SABER	Tropical Japonica	United States	R
11	SAMN02821253	175-1-127	Indica	Na	R
12	SAMN02821255	CT18685	Indica	Colombia	R
13	SAMN02821268	ORYZICA3	Indica	Colombia	MR
14	SAMN02821269	ORYZICALLANOS5	Indica	Colombia	HR
15	SAMN04505840	TEQING	Tropical Japonica	China	R
16	SAMEA2568074	SANT ANDREA	Temperate Japonica	Italy	R	Hamelin, C., Sempere, G., Jouffe, V., et al. (2013) TropGeneDB, the multi-tropical crop information system updated and extended, Nucleic Acids Res., 41, 11721175.
17	SAMEA2568079	SENIA	Temperate Japonica	Spain	R
18	SAMEA2568094	KATY	Tropical Japonica	United States	HR
19	SAMEA2568135	ESTRELA A	Japonica	Portugal	R
20	SAMEA2568189	MEDUSA	Temperate Japonica	Italy	R
21	SAMEA2568194	ITALPATNA 48	Temperate Japonica	Italy	R
22	SAMEA2568195	GOOLARAH	Temperate Japonica	Australia	R
23	SAMEA2568209	LOTO	Temperate Japonica	Italy	R
24	SAMEA2568211	CLOT	Temperate Japonica	Spain	HR
25	SAMEA2568212	RIBE 253	Temperate Japonica	Italy	R
26	SAMEA2568213	SMERALDO	Tropical Japonica	Italy	R
27	SAMEA2568217	PELDE	Temperate Japonica	Australia	HR
28	SAMEA2568227	LORD	Temperate Japonica	Italy	R
29	SAMEA2568230	MIARA	Japonica	Italy	R
30	SAMEA2568234	FLIPPER	Temperate Japonica	Italy	R
31	SAMEA2568236	MARENY	Temperate Japonica	Spain	MR
32	SAMEA2568240	GOLFO	Temperate Japonica	Italy	R
33	SAMEA2568244	RONCOLO	Temperate Japonica	Italy	MR
34	SAMEA2568245	HARRA	Tropical Japonica	Australia	HR
35	SAMEA2568246	CENTURY PATNA	Tropical Japonica	United States	R
36	SAMEA2568248	GIGANTE VERCELLI	Intermediate Type	Italy	R
37	SAMEA2568252	ARIANA	Temperate Japonica	Romania	R
38	SAMEA2568255	ANSEATICO	Tropical Japonica	Italy	R
39	SAMEA2568259	BLUE BONNET	Temperate Japonica	United States	HR
40	SAMEA2568260	LOMELLINO	Temperate Japonica	Italy	R
41	SAMEA2568262	RIZZOTTO 51-1	Temperate Japonica	Italy	R
42	SAMEA2568263	DAWN CI 9534	Tropical Japonica	United States	R
43	SAMEA2568346	104 UPLA	Indica	Argentina	R
44	SAMEA2568347	32 UPLA	Japonica	Argentina	R
45	SAMEA2568351	79 UPLA	Japonica	Argentina	R
46	SAMEA2568352	80 UPLA	Temperate Japonica	Argentina	R
47	SAMEA2568353	91 UPLA	Temperate Japonica	Argentina	R
48	SAMEA2568357	CIGALON	Temperate Japonica	France	R
49	SAMEA2568358	CNA 4081	Temperate Japonica	Brazil	HR
50	SAMEA2568360	CT 36	Temperate Japonica	Colombia	R
51	SAMEA2568361	CT58	Japonica	Colombia	S
52	SAMEA2568362	DELTA	Indica	France	S
53	SAMEA2568396	RPC 12	Indica	China	R
54	SAMEA2568653	VARY LAVA DE BOLOGNE	Indica	Madagascar	MR
55	SAMEA2567506	CHANDARHAT	AUS	Bangladesh	MR	International Rice Research Institute (IRRI) The International Rice Genebank Collection Information System.
56	SAMEA2567513	KHAO DAWK MALI 105	Indica	Thailand	S
57	SAMEA2567514	CHUA-DAU	Indica	China	MR
58	SAMEA2567537	PANKHARI 203	Aromatic	India	R
59	SAMEA2567588	AVO	Indica	Madagascar	MR
60	SAMEA2567612	OS4	Japonica	Nigeria	R
61	SAMEA2567615	GERDEH	Tropical Japonica		MR
62	SAMEA2567635	KURKARUPPAN	Indica	Sri Lanka	S
63	SAMEA2567751	GOJOL GORIA	Indica	Bangladesh	S
64	SAMEA2567754	KHAOMON	Indica	Myanmar	R
65	SAMEA2567776	GAM PAI 30-12-15	Indica	Thailand	R
66	SAMEA2567855	CICA9	Indica		R
67	SAMEA2567881	RD19	Indica	Thailand	MR
68	SAMEA2568017	PODIWEE	Indica	Sri Lanka	R
69	SAMEA2568036	IRAT118	Temperate Japonica	Madagascar	MR
70	SAMEA2568089	DAN-YAN-NUO	Temperate Japonica	China	MR
71	SAMEA2568165	TRES MESES	Tropical Japonica	Brazil	MR
72	SAMEA2568282	IR 22	Temperate Japonica	Philippines	S
73	SAMEA2568286	IR28	Indica	Philippines	S
74	SAMEA2568287	NONA BOKRA	Indica	India	MR
75	SAMEA2568354	ARLESIENNE	Admixture	France	S
76	SAMEA2568370	C166-135	Indica		MR
77	SAMEA2569100	CE-IN-TSAN	Indica	China	S
78	SAMEA2569122	BADAL 76	Indica	Bangladesh	MR
79	SAMEA2569138	PTB18	Indica	India	R
80	SAMEA2569139	FI-LAI-FENG	Temperate Japonica	China	S
81	SAMEA2569150	BEN-KEI	Temperate Japonica	Japan	S
82	SAMEA2569169	DJ29	AUS	Bangladesh	S
83	SAMEA2569173	UCP41	AUS	Bangladesh	MR
84	SAMEA2569175	UCP122	AUS	Bangladesh	MR
85	SAMEA2569200	THANGONE	Tropical Japonica	Laos	S
86	SAMEA2569291	ANDEL	Japonica	Indonesia	S
87	SAMEA2569437	T.Q.QI. HAYUQBABA	Indica	Philippines	R
88	SAMEA2569438	T.Q.QI. QINYUHAYUHA	Japonica	Philippines	R
89	SAMEA2569496	DUDA MONOR	Indica	Bangladesh	R
90	SAMEA2569498	KALA DIGHA	Indica	Bangladesh	R
91	SAMEA2569501	LAKHSMI DIGHA	AUS	Bangladesh	MR
92	SAMEA2569502	MATI CHAL	Indica	Bangladesh	R
93	SAMEA2569504	BORA DIGA	AUS	Bangladesh	R
94	SAMEA2569509	BOROJYOT	Indica	Bangladesh	S
95	SAMEA2569511	GOBOL SAIL(BALAM)	Indica	Bangladesh	S
96	SAMEA2569553	RATRIO	Admixture	Pakistan	R
97	SAMEA2569557	34	Admixture	Pakistan	S
98	SAMEA2569578	LANNAB	Tropical Japonica	Philippines	S
99	SAMEA2569593	TUPA15-3	Aromatic	Bangladesh	MR
100	SAMEA2569713	CHING-HSI 15	Temperate Japonica	China	R
101	SAMEA2569755	CR157-392-4	Indica	India	S
102	SAMEA2569767	IR 4500-5-1-1	Indica	Philippines	S
103	SAMEA2569769	ADR52	Indica	India	MR
104	SAMEA2569824	CICIH KAPUK	Japonica	Indonesia	S
105	SAMEA2569837	JHORA	AUS	Bangladesh	S
106	SAMEA2569897	CHIEM NGAN	Indica	Vietnam	MR
107	SAMEA2569931	MATALI	Indica		R
108	SAMEA2569936	C 1016-1	Indica	Philippines	S
109	SAMEA2569941	CO22	Indica	India	S
110	SAMEA2570108	IR26	Indica	Philippines	R	Li, J. B., Sun, Y. D., Liu, H., et al. (2015) Natural variation of rice blast resistance gene, 14, 12351249.
111	SAMEA2730422	Lijiangxintuanheigu	Admixture	China	S
112	SAMN06620501	DIGU	Indica	China	R
113	SAMEA2567596	CO 39	Indica	India	S	Mahesh, H. B., Shirke, M. D., Singh, S., et al. (2016) Indica rice genome assembly , annotation and mining of blast disease resistance genes, BMC Genomics, 112.
114	SAMN04275184	TADUKAN	Indica	Philippines	R
115	SAMN04275185	TETEP	Indica	Vietnam	R
116	SAMEA2569117	HR22	Intermediate Type	India	R	Miah, G., Rafii, M. Y., Ismail, M. R., et al. (2013) Blast resistance in rice: A review of conventional breeding to molecular approaches, Mol. Biol. Rep., 40, 23692388.
117	SAMEA2567475	FEDEARROZ 50	Indica	Colombia	R	Raboin, L.-M., Ballini, E., Tharreau, D., et al. (2016) Association mapping of resistance to rice blast in upland field conditions, Rice, 9, 59.
118	SAMEA2567589	CARREON	Tropical Japonica	Philippines	R
119	SAMEA2567591	ARANG	Indica	Indonesia	R
120	SAMEA2567637	ELONI	Indica	Suriname	R
121	SAMEA2567669	NAM SA GUI 19	Indica	Thailand	R
122	SAMEA2567940	SINNA SITHIRA KALI	Indica	Sri Lanka	R
123	SAMEA2567942	THIERNO BANDE	Indica	Senegal	R
124	SAMEA2568177	DAM	Tropical Japonica	Thailand	R
125	SAMEA2568272	WAS63-22-5-9-10-1	Indica	Senegal	R
126	SAMEA2568274	WAS173-B-B-6-2-2	Indica	Senegal	MR
127	SAMEA2568275	DANAU LAUT TAWAR	Indica	Indonesia	R
128	SAMEA2568278	H15-23-DA	Indica	Mali	R
129	SAMEA2568280	WAS203-B-B-2-4-1	Indica	Senegal	R
130	SAMEA2568288	WAS33-B-B-15-1-4-5	Indica	Senegal	R
131	SAMEA2568289	WAS199-B-1-2-1	Indica	Senegal	R
132	SAMEA2568290	ANGIFOTSY 685	Indica	Madagascar	R
133	SAMEA2568297	SEBERANG MR77	Indica	Mali	R
134	SAMEA2568302	SAMBALA MALO	Indica	Mali	R
135	SAMEA2568303	SALUMPIKIT	Indica	Philippines	R
136	SAMEA2568305	WAS21-B-B-20-4-3-3	Indica	Senegal	R
137	SAMEA2568307	WAS198-B-3-1-3	Indica	Senegal	R
138	SAMEA2568310	WAS206-B-B-2-2-1	Indica	Senegal	R
139	SAMEA2568312	UPLRI-7	Indica	Philippines	R
140	SAMEA2568313	SAHEL 108	Indica	Senegal	R
141	SAMEA2568317	CICA8	Tropical Japonica	Colombia	R
142	SAMEA2568323	VIETNAM1	Japonica	Vietnam	R
143	SAMEA2568325	CIRAD 403	Indica	Brazil	R
144	SAMEA2568326	CUIABANA	Tropical Japonica	Brazil	R
145	SAMEA2568331	IRAT 335	Japonica	Bolivia	R
146	SAMEA2568332	CNA-7_BO_1_1_33-13-6-1	Tropical Japonica	Colombia	R
147	SAMEA2568335	CHA LOY OE	Tropical Japonica	Thailand	R
148	SAMEA2568344	CT13582-15-5-M	Tropical Japonica	Colombia	R
149	SAMEA2568356	KOGONI 91-1	Indica	Mali	R
150	SAMEA2568365	WAS174-B-3-5	Indica	Senegal	MR
151	SAMEA2569842	JAO HAW	Japonica	Thailand	R
152	SAMEA2570067	Bg90-2	Indica	Sri Lanka	R
153	SAMEA2570077	BALA	Indica	India	R
154	SAMEA2570081	IR55419-04	Indica	Philippines	R
155	SAMEA2570083	IR62266-42-6-2	Intermediate Type	Philippines	R
156	SAMEA2570084	APO	Indica	Philippines	R
157	SAMEA2570085	VANDANA	Admixture	Na	R
158	SAMEA2570114	MARAVILHA	Japonica	Brazil	R
159	SAMEA2570162	NIONOKA	Indica	Mali	R
160	SAMEA2570163	ADNY 11	Indica	Na	R
161	SAMEA2730407	Taizhong bendi 1 hao	Indica	Taiwan	R
162	SAMN00027415	GIE 57	Indica	Vietnam	R
163	SAMN00259656	IR64	Indica	India	R
164	SAMN02714604	IR72	Indica	Philippines	R
165	SAMN02714648	IR50	Indica	Philippines	R
166	SAMN02714339	MOWANGGUNEI-1	Indica	China	R	Sun, P., Liu, J., Wang, Y., et al. (2013) Molecular mapping of the blast resistance gene Pi49 in the durably resistant rice cultivar Mowanggu, Euphytica, 192, 4554.
167	SAMN02714374	MOWANGGUNEI-2	Indica	China	R
168	SAMEA2567476	SANHUANGZHAN 2	Indica	China	R	Tanweer, F. A., Rafii, M. Y., Sijam, K., et al. (2015) Current advance methods for the identification of blast resistance genes in rice, C. R. Biol., 338, 321334.
169	SAMEA2570014	DACCA6	Japonica	Philippines	R
170	SAMEA2570076	KASALATH	Indica	Japonicaan	R
171	SAMEA2570211	LEMONT	Tropical Japonica	United States	MR
172	SAMN02714241	MOROBEREKAN	Indica	Guinea	R
173	SAMN02714732	AUS-373	AUS	Bangladesh	R
174	SAMEA2730242	GUMEI 2 HAO	Admixture	China	R	Wu, J. L., Fan, Y. Y., Li, D. B., et al. (2005) Genetic control of rice blast resistance in the durably resistant cultivar Gumei 2 against multiple isolates, Theor. Appl. Genet., 111, 5056.
175	SAMEA2570004	XIANGAI_B	Indica	China	MR	Wu, Y., Yu, L., Xiao, N., et al. (2017) Characterization and evaluation of rice blast resistance of Chinese indica hybrid rice parental lines, Crop J., 5, 509517.
176	SAMEA2730224	GANG_46B	Indica	China	MR
177	SAMEA2730284	MINGHUI63	Indica	China	MR
178	SAMN02714587	CDR22	Indica	China	R
Rice accessions resistant/susceptible to rice bacteria leaf blight disease
1	SAMEA2570023	TKM6	Indica	India	MR	Biao, C., Gui-yuan, Z. and Run-hua, W. (2000) Study on Heredity of Enzymes for Polyphenol Oxidases in Rice and Resistance to Bacterial Blight, J. South China Agric. Univ., 21, 13.
2	SAMEA2730391	Xudao 4	JAP	China	R	Chao Wang, Jiankang, Guorong Liang, et al. (2006) Characteristics and cultivation techniques for new middle -mature japonica rice variety Xudao No. 4 with high yield,high quality and multiple disease resistances, JIANGSU Agric. Sci., 9697.
3	SAMEA2570067	Bg90-2	Indica	Sri Lanka	R	Hong-xi, L. Y. D. Z. L. A. C. X. W. B. Z. B. L. G. P. X. Z. (2011) Role of Rice Main Parent BG90-2 in Breeding of Yangdao series and Their Bacterial Blight Resistance, Chinese J. Rice Sci., 4, 439442.
4	SAMEA2570125	ZH5	ADM	China	MR	Huang, S., Wang, L., Wang, Q., et al. (2007) Disease and insect pest resistance and agronomic traits of rice variety ZH5 with sheath blight resistance, Chinese J. Rice Sci., 14, 657663.
5	SAMEA2567762	KUATEK	IND	Malaysia	HS	International Rice Research Institute (IRRI) The International Rice Genebank Collection Information System.
6	SAMEA2568035	RIKUTO KEMOCHI	JAP	Japan	HS
7	SAMEA2568098	RIKUTO NORIN MOCHI 20	TROP	Japan	HS
8	SAMEA2568554	SI WAN 14	IND	China	HS
9	SAMEA2569297	DJANGGOT	JAP	Indonesia	HS
10	SAMEA2569308	KENTJANA MAHANG	IND	Indonesia	HS
11	SAMEA2569515	CEMPO MANGGAR	IND	Indonesia	HS
12	SAMEA2730407	Taizhong bendi 1 hao	Indica	Taiwan	HS
13	SAMEA2570126	HP121	ADM	China	MR	Jolla, L. and Jolla, L. (2004) Resistance to Bacterial Blight and Utilization of Xa21 - Transgenic Sterile Line Wan 21A.
14	SAMEA2570035	IRBB7	IND	Philippines	R	Khoshkdaman, M. and Ebadi, A. (2014) Preliminary evaluation of resistance genes in rice against bacterial leaf blight in Guilan ProvinceIran, Agric. , 5, 9498.
15	SAMEA2730252	Jing87-304	ADM	China	R	Ming-, W. (2017) Evaluation of Bacterial Blight Resistance of Chinese Micro Core Rice Germplasm.
16	SAMEA2730289	LimingB	TEMP	China	R	Ming-, W. (2017) Evaluation of Bacterial Blight Resistance of Chinese Micro Core Rice Germplasm.
17	SAMEA2569967	Jinxibai	IND	China	MR	Mingming, W., Fan, Z., Yingyao, S., et al. Evaluation of Bacterial Blight Resistance of Chinese Micro Core Rice Germplasm, 2017, 18, 771777.
18	SAMEA2570003	Shanjiugu	TROP	China	MR
19	SAMEA2730200	Jixuenuo	IND	China	MR
20	SAMEA2730203	Maguzi	TEMP	China	R
21	SAMEA2730271	Gu154	IND	China	R
22	SAMEA2730272	PeiC122	IND	China	MR
23	SAMEA2730278	Teqingxuanhui	IND	China	MR
24	SAMEA2730295	Yelicanghua	TEMP	China	MR
25	SAMEA2570069	M3122	TEMP	China	R	NONGYE, X. (2004) M3122, Good breed world, 16.
26	SAMEA2730345	Yunguang8hao	TEMP	China	MR	Qi, Z. (2009) Genetics and Improvement of Resistance to Bacterial Blight in Hybrid Rice in China in China, CHINESE J. RICE Sci., 2, 111119.
27	SAMEA2730393	Fengaizhan	IND	China	R	Shaochuan, Z., Decheng, L., Hong, L., et al. (2005) Study on Agronomic Traits in Fengaizhan No.1 Near-isogenic Lines, Mol. Plant Breed., 3, 681684.
28	SAMEA2730346	Zhongchao123	ADM	China	R	Shuigen, Y. and Jushou, Q. (2001) Zhong Chao 123 Rice Characterstics, 1, 13.
29	SAMEA2730309	WUYUJING3HAO	Temperate Japonica	China	R	Tao, C., Hao, W., Ya-dong, Z., et al. (2015) Improving Resistance to Rice Stripe Disease and Eating Quality of Wuyijing 3 by Pyramiding Stv-b and Wx-mq, CHINA RICE, 29, 467474.
30	SAMEA2570128	R106	IND	China	R	Teng-qiong, Y., Bin, L., Chang-rong, Y., et al. (2005) A Preliminary Analysis of Pathotypes of Xanthomonas oryzae pv. oryzae and the Resistant Reactions of Main Japonica Rices in the Yunnan Plateau, Sci. Agric. Sin., 4, 8283.
31	SAMEA2570059	IR42	IND	Philippines	R	Velusamy, R., Heinrichs, E. A. and Medrano, F. G. (1986) Greenhouse techniques to identify field resistance to the brown planthopper, Nilaparvata lugens (Stl) (Homoptera: Delphacidae), in rice cultivars, Crop Prot., 5, 328333.
32	SAMEA2730299	Nanjing46(ruanmi)	TEMP	China	MR	Wang Cailin , Zhang Yadong , Zhu Zhen , Zhao Ling , Chen Tao, L. J. (2008) Characteristics and cultivation techniques for the new late-mature japanic rice varietyNanjing 46with good eating quality,high yield and stripe virus resistance, JIANGSU Agric. Sci., 2, 9192.
33	SAMEA2570180	IR66897B	IND	Philippines	R	WU Ya-peng, XIA Xian-ren, YANG Yun-liang, BAI Xue-hui, J. G. (2008) Study on the Genetic Resistance of Rice Varieties to Bacterial Blight in Yunnan, J. Yunnan Agric. Univ., 23.
34	SAMEA2570028	IRBB60	IND	Philippines	R	www.ricedata.cn Rice Data.
35	SAMEA2570038	Nipponbare	TEMP	Japan	R
36	SAMEA2570062	Zhong413	IND	China	MR
37	SAMEA2570191	Zhongjian100	IND	China	R
38	SAMEA2730244	Wuyujing20hao	TEMP	China	R
39	SAMEA2730247	Yunlu103	TROP	China	R
40	SAMEA2730260	Huajingxian74	IND	China	HR
41	SAMEA2730276	Yandao9hao	TEMP	China	R
42	SAMEA2730310	Yuexiangzhan	IND	China	MR
43	SAMEA2730324	Nongken58	TEMP	Japan	R
44	SAMEA2730325	Qingtun502	IND	China	R
45	SAMEA2730328	Linyitangdao	IND	China	MR
46	SAMEA2730411	Huangsiguizhan	IND	China	MR	Xiao-dong, X., Xiao-ping, Y., Han-yong, Y., et al. Resistance evaluation of primary core collection of Chinese rice germplasm to rice blast rice bacterial blight 2007, 211214.
47	SAMEA2570108	IR26	Indica	Philippines	R	YU, T. qiong, LIANG, B., YE, C. rong, et al. (2006) Evaluation of the Pathotypes of Xanthomonas oryzae pv. oryzae and Preliminary Analysis of the Resistant Reactions of Main Japonica Rice in the Yunnan Plateau, China, Agric. Sci. China, 5, 299306.
48	SAMEA2730226	Wanxian77	IND	China	MR	Zefu, L., Jiafa, X., Guangyong, T., et al. (2001) Development and Utilization of a Medium maturing indian Rice variety Wandao 77, J. ANHUI Agric. Sci., 29, 589590.
49	SAMEA2570117	C52	JAP	China	HR	Zhi-qiang, Z. J. Y. Q. W. H. Z. L. C. (2009) Research Progress on Resistance Breeding of Three-line Hybrid Rice to Blast and Bacterial Leaf Blight, HYBRID RICE, 5, 16.
Rice accessions resistant/susceptible to bacteria sheath blight stress
1	SAMEA2570127	Hnankar	Indica	Myanmar	MR	Bao, S.-B.- (2013) Evaluation of Rice Germplasm for Resistance to Rice Sheath Blight( Rhizoctonia solani), 37.
2	SAMEA2730340	Jiefangxian	Indica	China	MR
3	SAMEA2730359	Chikenuo	Temperate Japonica	China	MR
4	SAMEA2730366	Hongqi5hao	Temperate Japonica	China	MR
5	SAMEA2730367	Hanmadao	Indica	China	MR
6	SAMEA2730373	Cungunuo	Temperate Japonica	China	MR
7	SAMEA2730402	Xiangdao	Indica	China	R
8	SAMEA2730188	Xingguo	Temperate Japonica	China	R	Bo, L., Li, X., Wang, Z., et al. (2011) Evaluation of Resistance to Rhizoctonia Solani for Rice Germplasm from Jiangxi Province, CHINA RICE, 3, 910.
9	SAMEA2730385	Xiangaizao10hao	Indica	China	R
10	SAMEA2730276	Yandao9hao	TEMP	China	MR	Guohong, Y., Yuchun, L., Lisheng, Y., et al. Studying on Breeding and Application of Yandao No. 9. China J. 2006, 11, 201202.
11	SAMEA2570182	Dhan4	Admixture	India	R	Hui, D. Genetic Analysis of Sheath Blight Resistance Using the introgression Lines, 2013.
12	SAMEA2568017	PODIWEE	Indica	Sri Lanka	S	International Rice Research Institute (IRRI) The International Rice Genebank Collection Information System.
13	SAMEA2568058	BENLLOK	Temperate Japonica	Peru	S
14	SAMEA2569285	KH998	Indica	India	HS
15	SAMEA2569503	PANI TORONG	Indica	Bangladesh	S
16	SAMEA2569504	BORA DIGA	AUS	Bangladesh	S
17	SAMEA2730398	Aijiaonante	Indica	China	HS
18	SAMEA2570059	IR42	IND	Philippines	MR	Kumar, D., Srivastava, D., Pandey, P., et al. (2014) Evaluation of major cereal crops for resistance against Rhizoctonia solani under green house and field conditions, Indian Phytopath, 67, 4248.
19	SAMEA2570125	ZH5	ADM	China	R	Lei, H. S. W. L. W. Q. T. S. E. Z. W. (2007) Resistance to pests and diseases and biological traits of a rice cultivar ZH5 resistant to rice sheath blight, Chinese J. Rice Sci., 6, 657663.
20	SAMEA2730195	Mengguandamagu	Indica	China	R	Li, F., Cheng, L.-R., Xu, M.-R., et al. (2009) QTL Mining for Sheath Blight Resistance Using the Backcross Selected Introgression Lines for Grain Quality in Rice, Acta Agron. Sin., 35, 17291737.
21	SAMEA2730244	Wuyujing20hao	TEMP	China	MR	Liu Guchun, Xu Feng, Yu Lei, et al (2008) Characteristics and key points of late japonica rice “wuyu japonica 20”
22	SAMEA2730309	WUYUJING3HAO	Temperate Japonica	China	MR	Liu Hongjin Li Qiusheng Zhu Hanqing (2006) Research on the IPM of the Stripe-disease of Japonica Rice Variety-Wuyujing No.3, J. ANHUI Agric. Sci., 34, 46304633.
23	SAMEA2730344	Zhongyouzao81	Indica	China	MR	Ming, L. Z. S. by M. X. Y. (1997) High quality, high yield, early indica new variety - Zhongyou early 81, JIANGXI Agric. Sci. Technol., 6, 18.
24	SAMEA2570069	M3122	TEMP	China	HR	NONGYE, X. (2004) M3122, Good breed world, 16.
25	SAMEA2730283	Shennong 265	Temperate Japonica	China	MR	www.ricedata.cn Rice Data.
26	SAMEA2730325	Qingtun502	IND	China	MR
27	SAMEA2730423	Han502	Admixture	China	HR	Xiujie, L., Yong, H. and Tao, D. (2006) Characteristics and cultivation techniques of upland rice 502, Mod. Agric. Sci. Technol., 14, 126.
28	SAMEA2570117	C52	JAP	China	HR	Ze-tian,, H., Xian-bin,, H., Wei,, C., et al. (2007) Breeding and application of the restorer line C52 of erect panicle type japonica rice, HYBRID RICE, 22, 1922.
29	SAMEA2570122	BR24	Indica	Bangladesh	MR	Zuo Shimin, Chen Tianxiao, Jie Z, et al (2014) Evaluation of resistance to bacterial wilt and screening of new resistant germplasm among varieties of different rice groups. Acta Agron Sin ４４:658–670
30	SAMEA2570172	YSBR1	Indica	China	R	ZUO, S. M., WANG, Z. Bin, CHEN, X. J., et al. (2009) Evaluation of Resistance of a Novel Rice Line YSBR1 to Sheath Blight, Acta Agron. Sin., 35, 608614.
Rice accessions resistant/susceptible to bacteria rice planthopper
1	SAMEA2730353	Baoxie123B	Indica	China	HR	Can-xing, D., Shi-xian, Z., Qing, C., et al. (2009) Evaluation of resistance of rice varieties to the brown planthopper , Nilaparvata lugens, Chinese J. Rice Sci., 35, 139141.
2	SAMEA2570062	Zhong413	IND	China	MR	Daibin, Z., Lijun, L., Mountain, Y., et al. (1996) A valuable rice seed resource for extensive affinity restorer line Zhong 413, Crop Genet. Resour., 2, 67,34.
3	SAMEA2570076	KASALATH	Indica	Japonicaan	HR	Duan, C., Zhang, S., Chen, Q., et al. (2007) Evaluation of Rice Germplasm for Resistance to the Small Brown Planthopper and Analysis on Resistance Mechanism, Chinese J. Rice Sci., 21, 425430.
4	SAMEA2570152	N22	AUS	India	R	Horgan, F. G., Ramal, A. F., Bentur, J. S., et al. (2015) Virulence of brown planthopper (Nilaparvata lugens) populations from South and South East Asia against resistant rice varieties, Crop Prot., 78, 222231.
5	SAMEA2570055	Ptb33	Indica	India	R	Horgan, J. F. W. de J. W. de J. D. D. G. H. G. (2011) Adaptation of the brown planthopper to a highly resistant rice variety PTB33, Entomol. Expermentalis Appl., 145, 245257.
6	SAMEA2730257	Hongainuo	Indica	China	S	Institute of Crop Science(ICS, CAAS), C. A. of A. S. China Crop Germplasm Information System.
7	SAMEA2730287	Yuelianggu	Indica	China	S
8	SAMEA2730309	WUYUJING3HAO	Temperate Japonica	China	HS
9	SAMEA2730395	Xiushui115	Temperate Japonica	China	S
10	SAMEA2570060	TN1	Indica	Taiwan	HS	Jannoey, P., Pongprasert, W., Lumyong, S., et al. (2015) Comparative proteomic analysis of two rice cultivars ( Oryza sativa L . ) contrasting in Brown Planthopper ( BPH ) stress resistance, Plant Omi. J., 8, 96105.
11	SAMEA2570125	ZH5	ADM	China	MR	Lei, H. S. W. L. W. Q. T. S. E. Z. W. (2007) Resistance to pests and diseases and biological traits of a rice cultivar ZH5 resistant to rice sheath blight, Chinese J. Rice Sci., 6, 657663.
12	SAMEA2730355	Cunsanli	Temperate Japonica	China	R	Liang, Y., Chunhua, Q., Peng, L., et al. (2009) Evaluation of resistance of rice varieties to the brown planthopper , Nilaparvata lugens, Plant ptotection, 35, 139141.
13	SAMEA2730386	Xiangwanxian1	Indica	China	R
14	SAMEA2730419	Jiangnongzao1haoB	Indica	China	R
15	SAMEA2730432	Qiyuexian	Indica	China	R
16	SAMEA2730443	Mowangguneiza	Indica	China	R
17	SAMEA2570194	C418	Admixture	China	S	Li-Hong, S., Chun-Ming, W., Chang-Chao, S., Yu-Qiang, L., Hu-Qu, Z., & Jian-Min, W. (2006). Mapping and Marker-assisted Selection of a Brown Planthopper Resistance Gene bph2 in Rice (Oryza sativa L.). Acta Genetica Sinica, 33(8), 717723.
18	SAMEA2570154	OM997	AUS	Vietnam	R	Pham Thi Mui and Bui Ba Bong (1999) Evaluation of rice varieties for resistance to Brown planthopper in the Mekong Delta, Omonrice, 7, 28.
19	SAMEA2730310	Yuexiangzhan	IND	China	MR	Sheng, Z. and Ling, L. Z. (2012) Relationship between sub-biomass and rice planthopper antigen and its field test, Hunan Agric. Univ. J., 06, 626630.
20	SAMEA2730390	Momi	Indica	China	MR	Shenglin, L. (1982) Donglan Mo Mi features, GUANGXI Agric., 3, 2829.
21	SAMEA2570108	IR26	Indica	Philippines	R	Shengyuan, Z., Hongbing, G., Liping, D., et al. (2011) Resistant Genes to Brown Planthopper and its Molecular Breeding in Rice, 9, 17491758.
22	SAMEA2570059	IR42	IND	Philippines	MR	Tamura, Y., Hattori, M., Yoshioka, H., et al. (2014) Map-based cloning and characterization of a brown planthopper resistance gene BPH26 from Oryza sativa L. ssp. indica cultivar ADR52, Sci. Rep., 4, 18.
23	SAMEA2570000	Zhendao232	Indica	China	R	www.ricedata.cn Rice Data.
24	SAMEA2570069	M3122	TEMP	China	R
Rice accessions resistant/susceptible to stripe leaf blight stress
1	SAMEA2570076	KASALATH	Indica	Japan	HR	Cho, W. K., Lian, S., Kim, S. M., et al. (2013) Current insights into research on Rice stripe virus, Plant Pathol. J., 29, 223233.
2	SAMEA2730286	Jinyuan85	Japonica	China	R	Hongyan, G., Fuan, Y., Tianquan, W., et al. (2007) Breeding and cultivation techniques of new saline-resistant rice variety jinyuan 85, Grain Crop., 1, 2021.
3	SAMEA2730244	Wuyujing20hao	TEMP	China	S	Institute of Crop Science(ICS, CAAS), C. A. of A. S. China Crop Germplasm Information System.
4	SAMEA2730345	Yunguang8hao	TEMP	China	S
5	SAMEA2570038	Nipponbare	TEMP	Japan	S	Ise, K., Ishikawa, K., Li, C., et al. (2002) Inheritance of resistance to rice stripe virus in rice line BL 1, Euphytica, 127, 185191.
6	SAMEA2730391	Xudao 4	JAP	China	HR	PAN, X. B., CHEN, Z. X., ZUO, S. M., et al. (2009) A New Rice Cultivar Wulingjing 1 Resistant to Rice Stripe Virus Developed by Marker Assisted Selection, Acta Agron. Sin., 35, 18511857.
7	SAMEA2730246	Yandao 8	Temperate Japonica	China	R	Shuangping, G., Sun, M., Hu, C., et al. (2006) Benefit evaluation of new japonica rice variety Yandao 40 with good quality and high yield, Barley Cereal Sci., 3, 2325.
8	SAMEA2730299	Nanjing46(ruanmi)	TEMP	China	R	Wang Cailin , Zhang Yadong , Zhu Zhen , Zhao Ling , Chen Tao, L. J. (2008) Characteristics and cultivation techniques for the new late-mature japanic rice varietyNanjing 46with good eating quality,high yield and stripe virus resistance, JIANGSU Agric. Sci., 2, 9192.
Rice accessions resistant/susceptible to brown planthopper pest
1	SAMEA2567886	IR56	Indica	Philippines	HR	Chen Feng, Fu Qiang, Luo Ju, et al. (2009) Adult Stage Resistances to Brown Planthopper , Nilaparvata lugens of Rice Varieties with Different Seedling Resistances, Chinese J. Rice Sci., 23.
2	SAMEA2570059	IR42	IND	Philippines	MR
3	SAMEA2730410	Xiangzaoxian7	Indica	China	R	Division C, Agricultural C, Station E (1967) Present Status and Prospect of Rice Breeding for Brown Planthopper Resistance in Japan
4	SAMEA2569896	Honderawala	Indica	Sri Lanka	HR	Hu, J., Xiao, C. and He, Y. (2016) Recent progress on the genetics and molecular breeding of brown planthopper resistance in rice, Rice, 9, 112.
5	SAMEA2570109	IR34	Indica	Philippines	MR
6	SAMEA2568779	IR19058-107-1	Indica	Philippines	R	Huang Fengkuan Huang Suosheng Wu Biqiu Wei Sumei (2012) Screening of rice germplasms resistant to brown planthopper (BPH) and white-backed planthopper (WBPH), J. Plant Prot., 38, 152155.
7	SAMEA2570121	IR74	Indica	Philippines	R	Huang Fengkuan Huang Suosheng Wu Biqiu Wei Sumei (2012) Screening of rice germplasms resistant to brown planthopper (BPH) and white-backed planthopper (WBPH), J. Plant Prot., 38, 152155.
8	SAMEA2567847	Chandina	Indica	Sri Lanka	HR	Institute of Crop Science(ICS, CAAS), C. A. of A. S. China Crop Germplasm Information System.
9	SAMEA2568043	S201	Temperate Japonica	United States	R
10	SAMEA2568073	Suweon295	Tropical Japonica	South Korea	MR
11	SAMEA2568217	PELDE	Temperate Japonica	Australia	HR
12	SAMEA2568298	IR2307-247-2-2-3	Indica	Philippines	MR
13	SAMEA2568312	UPLRI-7	Indica	Philippines	MR
14	SAMEA2568370	C166-135	Indica		MR
15	SAMEA2569138	PTB18	Indica	India	R
16	SAMEA2569150	BEN-KEI	Temperate Japonica	Japan	MR
17	SAMEA2569276	TjempoKrembung	Japonica	Indonesia	MR
18	SAMEA2569593	TUPA15-3	Aromatic	Bangladesh	R
19	SAMEA2569931	MATALI	Indica		MR
20	SAMEA2569946	PadiLadangAsePoloKomek	Indica	Indonesia	MR
21	SAMEA2569969	Qitoubaigu3	Indica	China	MR
22	SAMEA2569988	Slk2-18-2	Indica	Laos	R
23	SAMEA2569991	IRAT669	Tropical Japonica	Ivory Coast	R
24	SAMEA2570058	W1263	Indica	India	HR
25	SAMEA2570112	IR68	Indica	Philippines	R
26	SAMEA2570139	Bg94-1	Indica	Sri Lanka	MR
27	SAMEA2570197	Jhona349	Admixture	India	R
28	SAMEA2730203	Maguzi	TEMP	China	MR
29	SAMEA2730258	Wanlixian	Indica	China	MR
30	SAMEA2730284	MINGHUI63	Indica	China	MR
31	SAMEA2730357	Lucaihao	Indica	China	MR
32	SAMEA2730427	Taishannuo	Indica	China	MR
33	SAMEA2730428	Jinbaoyin	Indica	China	MR
34	SAMEA2570060	TN1	Indica	Taiwan	S	Liang, Y., Chunhua, Q., Peng, L., et al. (2009) Evaluation of resistance of rice varieties to the brown planthopper , Nilaparvata lugens, Plant ptotection, 35, 139141.
35	SAMEA2730257	Hongainuo	Indica	China	S
36	SAMEA2730270	Yuyannuo	Temperate Japonica	China	S
37	SAMEA2730353	Baoxie123B	Indica	China	HR
38	SAMEA2730386	Xiangwanxian1	Indica	China	MR
39	SAMEA2730390	Momi	Indica	China	MR
40	SAMEA2730395	Xiushui115	Temperate Japonica	China	S
41	SAMEA2730432	Qiyuexian	Indica	China	R
42	SAMEA2730433	Dongtingwanxian	Indica	China	S
43	SAMEA2730441	Xiaohonggu	Indica	China	S
44	SAMEA2567556	POKKALI	Indica	Sri Lanka	HR	Qiang, H. W., Li, Q. J., Yu, L. K., et al. (2012) Resistance evaluation of five Rice varieties to brown planhopper(BPH) and bacterial leaf blight(BLB), J. South. Agric., 43, 767770.
45	SAMEA2570000	Zhendao232	Indica	China	HR	Sheng-lan, Z. S. G. H. L. C. L. T. J. D. S. (2013) Resistance rice Zhenxian232 to rice planthopper and its application.
46	SAMEA2570108	IR26	Indica	Philippines	S	Sumei, W., Shanzhen, L., Fengkuan, H., Qing, L., & Xiangxiang, S. (1998). Evaluation of Resistance of Different Rice Varieties to Different Biotypes of Rice Brown Planthopper in Guangxi. Guangxi Agricultural Sciences, (5), 238239.
47	SAMEA2730196	Baoxuan21hao	Indica	China	S	Tan Yujuan, & Feng, C. (1987). Resistance of 15 new rice varieties to rice planthopper. Plant Protection Institute of Guangdong Academy of Agricultural Sciences, 155(1986), 1986.
48	SAMEA2570055	Ptb33	Indica	India	MR	Wei Su Mei, Luo Shan Yu, Huang Feng Kuan, et al. (1998) Evaluation of the resistance of new rice varieties to different biological types of rice brown planthopper in guangxi, 5, 238239.
49	SAMEA2568286	IR28	Indica	Philippines	MR	Zhong-kui, P., Min-yuan, T. and Yi-shen, C. (1979) Studies of Resistance to Brown Planthopper in Hybrid Rice, 3791, 3791.
50	SAMEA2570108	IR26	Indica	Philippines	HR	Zhong-xian, L., Yu Xiao-ping, Tao Lin-yong, et al. Resistance Evaluation of newly-bred Rice varieties(lines) to Brown Planthopper Nilaparvata lugens Stal in China.
Rice accessions resistant/susceptible to gall midge pest
1	SAMEA2568413	PR106	AUS	India	S	Biradar, S. K., Sundaram, R. M., Thirumurugan, T., Bentur, J. S., Amudhan, S., Shenoy, V. V., Sarma, N. P. (2004). Identification of flanking SSR markers for a major rice gall midge resistance gene Gm1 and their validation. Theoretical and Applied Genetics, 109(7), 14681473. https://doi.org/10.1007/s00122-004-1763-0
2	SAMEA2569138	PTB18	Indica	India	R	Heinrichs, E. A. and Pathak, P. K. (1981) Resistance to the rice gall midge, Orseolia oryzae in rice., Insect Sci. its Appl., 1.
3	SAMEA2569209	ARC 7255	Indica	India	R	Himabindu, K., Sundaram, R., Neeraja, C., et al. Flanking SSR markers for allelism test for the Asian rice gall midge (Orseolia oryzae) resistance genes; 2007; Vol. 157.
4	SAMEA2570058	W1263	Indica	India	HR	Biradar, S. K., Sundaram, R. M., Thirumurugan, T., et al. (2004) Identification of flanking SSR markers for a major rice gall midge resistance gene Gm1 and their validation, Theor. Appl. Genet., 109, 14681473.
5	SAMEA2570059	IR42	IND	Philippines	HR	Pathak, M. D. and Dhalival, G. S. Trends and strategies for rice insect problems in tropical Asia.
6	SAMEA2570060	TN1	Indica	Taiwan	S	Bai, X. Y., Guo, H., Feng, R., et al. (2017) Identification and Genetic Analysis of Rice Gall Midge GXM-001-2, J. Plant Genet. Resour.
7	SAMEA2570226	Swarna	Indica	India	S	Biradar, S. K., Sundaram, R. M., Thirumurugan, T., Bentur, J. S., Amudhan, S., Shenoy, V. V., Sarma, N. P. (2004). Identification of flanking SSR markers for a major rice gall midge resistance gene Gm1 and their validation. Theoretical and Applied Genetics, 109(7), 14681473. https://doi.org/10.1007/s00122-004-1763-0
Rice accessions resistant/susceptible to small brown planthopper pest
1	SAMEA2570152	N22	AUS	India	R	Bo, D. U., Rong-zhi, C. and Guang-cun, H. E. (2016) The progress of functional genomics research of rice resistance to insect, 28.
2	SAMEA2570076	KASALATH	Indica	Japonicaan	HR	Duan, C., Zhang, S., Chen, Q., et al. (2007) Evaluation of Rice Germplasm for Resistance to the Small Brown Planthopper and Analysis on Resistance Mechanism, Chinese J. Rice Sci., 21, 425430.
3	SAMEA2730284	MINGHUI63	Indica	China	MR
4	SAMEA2570108	IR26	Indica	Philippines	HR	Huang, J., Zhu, C. and Ye, Z. (2013) Study on Evaluation of Different Rice Varieties Resistance to the Small Brown Planthopper and Resistance Mechanism, Mod. Agric. Sci. Technol., 133134.
5	SAMEA2570119	MILYANG23	Admixture	North Korea	R
6	SAMEA2730287	Yuelianggu	Indica	China	S	Institute of Crop Science(ICS, CAAS), C. A. of A. S. China Crop Germplasm Information System.
7	SAMEA2730309	WUYUJING3HAO	Temperate Japonica	China	S
8	SAMEA2730391	Xudao 4	JAP	China	R	Li-, W. U. (2010) Resistance evaluation of major commercial rice varieties in Jiangsu Province to rice stripe disease and small brown planthopper, J. Nanjing Agric. Univ., 33, 20062009.
9	SAMEA2730246	Yandao 8	Temperate Japonica	China	R	Liu Fang, Song Ying, Bao Shanwei, Lu Haiyan , Zhu Shude, L. G. (2007) Resistance to small brownplanthopper and its mechanism in rice varieties, J. Plant Prot., 449454.
10	SAMEA2730250	Liangjing287	Temperate Japonica	China	S	Xiao-, W. (2013). Identification of rice varieties resistant to the small brown planthopper p Laodelphax striatellusa in Liaoning and an investigation of their resistance mechanisms.
11	SAMEA2570172	YSBR1	Indica	China	MR	Zhu Wenyin, Zhu Qisong, Zhang Hongrui, et al. (2012) Preliminary Identification of Resistance of Different Types of Rice Varieties to Laodelphax striatellus, Jiangsu Agric. Sci., 4, 110111.
Rice accessions resistant/susceptible to whitebacked planthopper pest
20	SAMEA2569769	ADR52	Indica	India	R	A.K. GUPTA, & SHUKLA, K. K. (1988). SOURCES AND INHERITANCE OF WHITEBACKED RESISTANCE TO SOGATELLA PLANTHOPPER FURCIFERA IN RICE. Rice Genetics, 2(2), 7984.
32	SAMEA2570152	N22	AUS	India	MR
11	SAMEA2568286	IR28	Indica	Philippines	R	Bin, C., Zhengyue, L., Dali, Z., Houguo, Q., & Huaan, X. (1987). Preliminary Study on Screening and Identification of Rice Varieties Resistant to Whitebacked Planthopper. Plant Protection, 3, 163168.
12	SAMEA2568298	IR2307-247-2-2-3	Indica	Philippines	MR
16	SAMEA2568779	IR19058-107-1	Indica	Philippines	R	Fengkuan, H., Suosheng, H., Biqiu, W., & Sumei, W. (2012). Screening of rice germplasms resistant to brown planthopper(BPH)and white-backed planthopper(WBPH). Plant Protection, 38(4), 152155.
30	SAMEA2570121	IR74	Indica	Philippines	R
25	SAMEA2570055	Ptb33	Indica	India	MR	Guorui, Y., Wu, X., & Cui, H. (1989). The Rice Varietal Resistance to Whitebacked Planthopper (Sogatella furcifera) and the Relationship between the Nutrients in Rice-Plants and the Varietal Resistance. CHINA RICE, 3(2), 56. Retrieved from http://www.ricesci.cn/CN/abstract/article_1523.shtml
27	SAMEA2570066	IR2061-522-6-9	Indica	Philippines	R	Houguo, Q., & Zhengyu, Y. (1990). Advances in research on resistance of rice varieties to whitebacked planthopper. Biological Disaster Science, 13(4), 1721.
17	SAMEA2569100	CE-IN-TSAN	Indica	China	R	Hu Guowen, Mao Lixin, Tang Jian, Zhu Minghua, Hu Zhonghe. Identification of Resistance of Rice Variety Resources to Whitebacked Planthopper[J]. Insect Knowledge, 1988(03): 129-131.
2	SAMEA2567615	GERDEH	Tropical Japonica		R	Institute of Crop Science(ICS, CAAS), C. A. of A. S. China Crop Germplasm Information System.
3	SAMEA2567754	KHAOMON	Indica	Myanmar	MR
4	SAMEA2567855	CICA9	Indica		MR
5	SAMEA2567885	BR-IRGA-409	Indica	BRAZIL	MR
6	SAMEA2567886	IR56	Indica	Philippines	R
7	SAMEA2567887	MEIFENG9	Indica	CHINA	MR
8	SAMEA2568043	S201	Temperate Japonica	United States	HR
9	SAMEA2568051	NONGKE	Temperate Japonica	China	MR
10	SAMEA2568268	SLAVA	Indica	Bulgaria	MR
13	SAMEA2568317	CICA8	Tropical Japonica	Colombia	MR
14	SAMEA2568479	IR4432-28-5	Indica	Philippines	MR
15	SAMEA2568744	MAWEIZHAN	Indica	CHINA	MR
18	SAMEA2569557	34	Admixture	Pakistan	MR
19	SAMEA2569689	BENAJHUPI	AUS	INDIA	MR
22	SAMEA2569952	Rohini	Indica	India	HR
23	SAMEA2569984	BRC25-146-2-1	Indica	Bangladesh	MR
26	SAMEA2570060	TN1	Indica	Taiwan	S
28	SAMEA2570067	Bg90-2	Indica	Sri Lanka	R
29	SAMEA2570073	IRAT109	Tropical Japonica	Brazil	MR
31	SAMEA2570139	Bg94-1	Indica	Sri Lanka	R
33	SAMEA2570197	Jhona349	Admixture	India	R
34	SAMEA2730203	Maguzi	TEMP	China	S
35	SAMEA2730242	GUMEI 2 HAO	Admixture	China	S
36	SAMEA2730359	Chikenuo	Temperate Japonica	China	MR
37	SAMEA2730373	Cungunuo	Temperate Japonica	China	S
38	SAMEA2730402	Xiangdao	Indica	China	S
39	SAMEA2730428	Jinbaoyin	Indica	China	MR
24	SAMEA2570000	Zhendao232	Indica	China	R	Shengyuan, Z., Hongbing, G., Chuang, L., Tianzi, L., JING, D., & Shenglan, S. (2013). Resistance rice Zhenxian232 to rice planthopper and its application ZENG. Jiangsu Agricultural Sciences, 29(3), 676678.
21	SAMEA2569801	ARC6579	Admixture	India	MR	Singh, J. P., Pandey, M. P., & Pathak, P. K. (1990). Inheritance of resistance to whitebacked planthopper, Sogatella furcifera (Horvath) in some rice cultivars. Euphytica, 46(2), 95100. https://doi.org/10.1007/BF00022302
1	SAMEA2567524	NABESHI	Tropical Japonica	TAIWAN	HR	Ximing, L., Guangjie, L., Liangyong, M., Guowen, H., Shaokai;, M., & Jufa, M. (1996). Screening of Resistant Resources and Genetical Analysis of Resistance to Whitebacked Planthopper in Rice. CHINA RICE, 10(3), 173176. Retrieved from http://www.ricesci.cn/CN/abstract/article_1241.shtml
40	SAMEA2730441	Xiaohonggu	Indica	China	MR	Ximing, L., Shaokai, M., Zhenmin, X., & Guowe, H. (1987). Screening of Resistant Resource and Genetical Analysis ofResistance to Whitebacked Pianthopper(WBPH)Sogatellafurcifera(Horvath)in Rice varieties(.ryza sativa L.).pdf. Acta Genetica Sinica, 14(6), 413418.
Rice accessions resistant/susceptible to rice leaf roller pest
14	SAMEA2730435	LuYin46	Indica	China	HR	Du, B., Chen, R. and He, G. (2016) The progress of functional genomics research of rice resistance to insect, Chinese Bull. Life Sci., 12001215.
9	SAMEA2570060	TN1	Indica	Taiwan	S	Han, Y., Lei, W., Wen, L., et al. (2015) Silicon-mediated resistance in a susceptible rice variety to the rice leaf folder, Cnaphalocrocis medinalis Guene (Lepidoptera: Pyralidae), PLoS One, 10, 113.
6	SAMEA2570023	TKM6	Indica	India	R	Heinrichs, E., Camanag, E. and Romena, A. (1985) Evaluation of Rice Cultivars for Resistance to Cnaphalocrocis medinalis Guene (Lepidoptera: Pyralidae), J. Econ. Entomol., 78, 274278.
7	SAMEA2570055	Ptb33	Indica	India	R
12	SAMEA2730281	HaoXiang	Indica	China	MR	Huguo Wen, Jian, T., MAO Li-xin, et al. (1988) Identification of Field Resistance of Rice Varieties to Rice Leaf Roller.
11	SAMEA2730258	Wanlixian	Indica	China	S	Institute of Crop Science(ICS, CAAS), C. A. of A. S. China Crop Germplasm Information System.
8	SAMEA2570058	W1263	Indica	India	MR	Kamakshi, N., Rajasekhar, P., Rao, G. R., et al. (2017) Characterization of Genetic Diversity of Rice Genotypes Showing Resistance to Rice Leaf Folder , Cnapholocrocis medinalis Using SSR Markers, 6, 21712178.
2	SAMEA2567775	SONAMUKHI	Indica	India	MR	Weng Guohua Huang Shuzhen (1988) Genetic evaluation of rice resistance to insects-(5) Rice leaf roller, FUJIAN Sci. Technol. RICE WHEAT, 08, 4150.
3	SAMEA2569875	DAHARNAGRA	Indica	India	MR
4	SAMEA2569896	Honderawala	Indica	Sri Lanka	MR
5	SAMEA2569933	PISINI	Indica	India	MR
1	SAMEA2567524	NABESHI	Tropical Japonica	TAIWAN	MR	Xue Junjie and Liu Qinxuan (1987) Identification of Resistance of Rice Varieties to Rice Leaf Roller, Journal, 6, 617622.
13	SAMEA2730397	Nanjing11hao	Indica	China	S	You, C. J.-, Qin, Z. H.-, Jian, P. D.-, Chen, L., & Lan, F. Z.-. (2007). Research progress in screening and identification of r ice germplasm for resistance to the r ice leaf roller (Cnaphalocrocis medinalis) and related areas. China, (8). https://doi.org/10.16768/j.issn.1004-874x.2007.08.017
10	SAMEA2570206	Basmati 385	Admixture	Pakistan	S	Zhu Wenyin, Zhu Qisong, Zhang Hongrui, et al. (2012) Preliminary Identification of Resistance of Different Types of Rice Varieties to Laodelphax striatellus, Jiangsu Agric. Sci., 4, 110111.
