# Supplementary material for: Rice Stress-Resistant SNP Database
Source: Rice (N Y). 2019 Dec 23;12:97. doi: 10.1186/s12284-019-0356-0 (PMC6928182; doi:10.1186/s12284-019-0356-0)
Supplement: Supplementary file 2 — Additional file 2: Table S2. List of Genes Involved in Different Biotic/Abiotic Stress Resistance. [file 12284_2019_356_MOESM2_ESM.xlsx]

## Sheet: Resistance genes
Table S2: List of genes involved in different biotic/abiotic stress resistance
No	MsuID	RapID	symbols	Description	References	Associated Stress
1	LOC_Os01g01420	Os01g0104100	OsCOIN	cold-inducible	10.1007/s00425-007-0548-5	Cold,salt
2	LOC_Os01g01660	Os01g0106400	OsSPX1	Similar to Isoflavone reductase homolog IRL (EC 1.3.1.-).	PMID: 14651265	Rice blast fungus
3	LOC_Os01g04380	Os01g0136200	HSP16.9B	hsp20/alpha crystallin family protein, putative, expressed	10.1016/j.jplph.2011.12.014	Heat,salt
4	LOC_Os01g04800	Os01g0141000	AP2/EREBP129	B3 DNA binding domain containing protein, expressed	10.1007/s11103-015-0393-z	Salt
5	LOC_Os01g05620	Os01g0149500	PIT, Pit, Pit(K59), Pit(Npb), Pi-t, PitNpb, PitK59	NBS-LRR domain-containing protein, Rice blast disease resistance	10.1007/s00122-010-1393-7	Rice blast fungus
6	LOC_Os01g06640	Os01g0159800	NA	basic helix-loop-helix, putative, expressed	10.1186/s12284-018-0244-z	Salt
7	LOC_Os01g07120	Os01g0165000	DREB2A	AP2 domain containing protein, expressed	10.1007/s10529-011-0620-x	Salt
8	LOC_Os01g07530	Os01g0170000	NA	uncharacterized glycosyltransferase, putative, expressed	10.1371/journal.pone.0040899 ;10.1093/pcp/pcv174	Heat
9	LOC_Os01g07760	Os01g0172400	PLDalpha1	phospholipase D, putative, expressed	10.1111/j.1744-7909.2010.01021.x	Salt
10	LOC_Os01g08330	Os01g0178600	OsCDR1	Peptidase A1 domain containing protein.	10.1094/MPMI-22-12-1635	Rice blast fungus, bacteria leaf blight
11	LOC_Os01g08790	Os01g0183400	NFYC13	histone-like transcription factor and archaeal histone, putative, expressed	10.1038/s41598-017-10022-9	Salt
12	LOC_Os01g08860	Os01g0184100	HSP18.0-CII	hsp20/alpha crystallin family protein, putative, expressed	10.1093/pcp/pcv174	Heat
13	LOC_Os01g09550	Os01g0191300	NA	Similar to NAC-type transcription factor.	10.1093/jxb/erv386;10.1007/s11103-018-0768-z	Heat, Rice blast fungus
14	LOC_Os01g09700	Os01g0192900	OS-ACS5|OsACS5	aminotransferase, classes I and II, domain containing protein, expressed	10.1104/pp.001206	Flood
15	LOC_Os01g09800	Os01g0194300	OsNPR1	Ankyrin-repeat protein, Herbivore-induced defense response, Blast disease resistance	10.1007/s11103-010-9695-3; 10.1111/j.1467-7652.2007.00243.x, 10.1094/MPMI-18-0511	Rice blast fungus, bacteria leaf blight
16	LOC_Os01g10840	Os01g0205700	OsGSK1	glycogen synthase kinase3-like gene 1	10.1007/s11103-007-9213-4	Cold,salt,heat
17	LOC_Os01g12900	Os01g0229400	OsRac1	Similar to Rac-like GTP-binding protein 1.	10.1073/pnas.98.2.759	Rice blast fungus, bacteria leaf blight
18	LOC_Os01g15830	Os01g0263300	ATP6	peroxidase precursor, putative, expressed	10.1007/s12374-011-9194-3	Cold
19	LOC_Os01g17214	Os01g0279400	ZIFL2	major facilitator superfamily antiporter, putative, expressed	10.1093/pcp/pcv174	Heat
20	LOC_Os01g18840	Os01g0292700	NA	IF, putative, expressed	10.1038/s41598-018-25624-0	Heat
21	LOC_Os01g20160	Os01g0307500	HKT8	OsHKT1;5 - Na+ transporter, expressed	10.1038/ng1643	Salt
22	LOC_Os01g24710	Os01g0348900	SALT	jacalin-like lectin domain containing protein, expressed	10.1093/pcp/pcv174	Heat
23	LOC_Os01g27360	Os01g0371200	GSTF1	glutathione S-transferase, putative, expressed	10.1371/journal.pone.0040899 ;10.1093/pcp/pcv174	Heat
24	LOC_Os01g32660	Os01g0510100	OsMKK6	Oryza sativa MAPK kinase 6	10.1016/j.jplph.2011.11.012	Cold,salt
25	LOC_Os01g34850	Os01g0532600	HKT3	OsHKT2;3 - Na+ transporter, expressed	10.1111/j.1365-313X.2012.05031.x	Salt
26	LOC_Os01g36890	Os01g0549700	AIP1	DEAD-box ATP-dependent RNA helicase, putative, expressed	10.1007/s00709-015-0791-8	Salt
27	LOC_Os01g38530	Os01g0566100		Conserved hypothetical protein.	10.1016/j.molp.2015.08.004	Rice blast fungus
28	LOC_Os01g39020	Os01g0571300	HSFA7	HSF-type DNA-binding domain containing protein, expressed	10.5483/BMBRep.2013.46.1.090	Salt
29	LOC_Os01g39860	Os01g0580500	OsACO7	ACC oxidase, Ethylene biosynthesis	10.1104/pp.110.162412	Rice blast fungus
30	LOC_Os01g42190	Os01g0606900	NA	heat shock protein DnaJ, putative, expressed	10.1371/journal.pone.0040899 ;10.1093/pcp/pcv174	Heat
31	LOC_Os01g42380	Os01g0609300	PDR9	pleiotropic drug resistance protein, putative, expressed	10.1016/S0014-5793(03)01060-3	Salt
32	LOC_Os01g42530	Os01g0611100	RAN1	Similar to GTP-binding nuclear protein Ran-2	10.1093/jxb/eru178	Cold
33	LOC_Os01g42700	Os01g0612600	NA	expressed protein	10.1007/s12374-016-0180-7	Salt
34	LOC_Os01g42710	Os01g0612700	LOL2, OsLOL2	Zinc finger, LSD1-type domain containing protein. (Os01t0612700-01);LSD1-like-type zinc finger protein, Disease resistance, Saline-alkaline stress resistance	10.1186/s12864-016-2460-5; 10.1007/s00438-007-0232-2	Alkali, Bacteria leaf blight
35	LOC_Os01g42860	Os01g0615100	NA	inhibitor I family protein, putative, expressed	10.1007/s00425-006-0469-8	Salt
36	LOC_Os01g43650	Os01g0626400	WRKY11	WRKY11, expressed	10.1007/s00299-008-0614-x, 10.1371/journal.pone.0102529	Heat
37	LOC_Os01g45200	Os01g0639200	snl6	Cinnamoyl-CoA reductase-like gene family member, Defense response	10.1371/journal.pgen.1001123	Bacteria leaf blight
38	LOC_Os01g45274	Os01g0639900	BETACA1	carbonic anhydrase, chloroplast precursor, putative, expressed	10.1007/s10529-006-9199-z	Salt
39	LOC_Os01g45990	Os01g0648000	NA	potassium channel AKT1, putative, expressed	10.1007/s00425-004-1437-9	Salt
40	LOC_Os01g46970	Os01g0658900	OSBZ8	transcription factor, putative, expressed	10.1186/1471-2229-6-18	Salt
41	LOC_Os01g49290	Os01g0686800	RACK1	WD repeat-containing protein, putative, expressed	10.1186/s12284-018-0232-3; 10.1105/tpc.107.054395	Salt, rice blast fungus
42	LOC_Os01g50370	Os01g0699100	NA	STE_MEKK_ste11_MAP3K.4 - STE kinases include homologs to sterile 7, sterile 11 and sterile 20 from yeast, expressed	10.1080/15592324.2019.1578633	Salt
43	LOC_Os01g50770	Os01g0703600	spl28*	Clathrin-associated adaptor protein complex 1 medium subunit mu1 (AP1M1), Regulation of vesicular trafficking, Disease resistance	10.1111/j.1469-8137.2009.03047.x	Bacteria leaf blight
44	LOC_Os01g52110	Os01g0719100	NA	RING finger and CHY zinc finger domain-containing protein 1, putative, expressed	10.1007/s11103-014-0217-6	Heat
45	LOC_Os01g53220	Os01g0733200	HSFC1B	HSF-type DNA-binding domain containing protein, expressed	10.1093/aobpla/pls011	Salt
46	LOC_Os01g54600	Os01g0750100	OsWRKY13	Similar to WRKY transcription factor-like (WRKY transcription factor 13) (WRKY13).	10.1094/MPMI-20-5-0492	Rice blast fungus, bacteria leaf blight
47	LOC_Os01g54890	Os01g0752500	ERF92	APETELA2/ethylene response factor (AP2/ERF) type transcription factor, Negative regulation of disease resistance, Negative regulation of salt tolerance	10.1093/jxb/ers079;10.1371/journal.pone.0154027	Salt, rice blast fungus
48	LOC_Os01g55200	Os01g0756700	KAT1	potassium channel KAT1, putative, expressed	10.1104/pp.107.101154	Salt
49	LOC_Os01g55270	Os01g0757500	NA	SGS domain containing protein, expressed	10.1371/journal.pone.0040899 ;10.1093/pcp/pcv174	Heat
50	LOC_Os01g55440	Os01g0759200	OsCIPK30	CBL(calcineurin B-like proteins)-interaction protein kinase protein, Resistance to Rice stripe virus (RSV) disease	10.3389/fmicb.2017.02322	Bacteria stripe virus
51	LOC_Os01g55450	Os01g0759400	PK7	CAMK_KIN1/SNF1/Nim1_like.11 - CAMK includes calcium/calmodulin depedent protein kinases, expressed	10.1104/pp.107.101295	Salt
52	LOC_Os01g55940	Os01g0764800	OsGH3-2, GH3-2	Indole-3-acetic acid (IAA)-amido synthetase, Disease resistance, Abiotic stress tolerance	10.1093/jxb/ers300, 10.1104/pp.110.163774	Cold, Rice blast fungus, bacteria leaf blight
53	LOC_Os01g56350	Os01g0769900	NA	PTAC12, putative, expressed	10.3835/plantgenome2016.07.0065	Cold
54	LOC_Os01g57110	Os01g0779400	ALT1	SNF2 family N-terminal domain containing protein, expressed	10.1371/journal.pone.0112515	Alkali
55	LOC_Os01g57310	Os01g0781700	Pi37	Similar to Blast resistance protein Pi37.	10.1534/genetics.107.080648	Rice blast fungus
56	LOC_Os01g57340	Os01g0782100		Protein with NBS (nucleotide-binding site) and LRR(leucine-rich repeat), Race-specific resistance to blast	10.1186/1471-2229-10-175	Rice blast fungus
57	LOC_Os01g57610	Os01g0785400	OsGH3.1	GH3 auxin-responsive promoter family protein.	10.1094/MPMI-22-2-0201	Rice blast fungus
58	LOC_Os01g58420	Os01g0797600	AP37|OsERF3	AP2/ERF family protein, ERF-associated EAR-motif-containing repressor, Abiotic stress response, Stress signaling	10.1111/j.1365-313X.2011.04709.x	Bacteria planthopper
59	LOC_Os01g59120	Os01g0805600	CYCB1;1	cyclin, putative, expressed	10.1007/s00425-009-1051-y	Cold
60	LOC_Os01g59530	Os01g0810300	CAM61	OsCML1 - Calmodulin-related calcium sensor protein, expressed	10.1093/pcp/pcv174	Heat
61	LOC_Os01g60020	Os01g0816100	OsNAC4	Plant-specific transcription factor, Regulation of hypersensitive response (HR) cell death	10.1038/emboj.2009.39	Bacteria leaf blight
62	LOC_Os01g60810	Os01g0823500	NA	DUF623 domain containing protein, expressed	10.1093/jxb/erx309	Cold
63	LOC_Os01g60860	Os01g0823900	NA	spotted leaf 11, putative, expressed	10.3389/fpls.2017.00016	Cold
64	LOC_Os01g61160	Os01g0827300	LAC3	laccase precursor protein, putative, expressed	10.1016/j.gene.2014.09.018	Salt
65	LOC_Os01g62190	Os01g0839100	ZFP179	ZOS1-15 - C2H2 zinc finger protein, expressed	10.1093/jxb/erq120	Salt
66	LOC_Os01g62410	Os01g0841500	OsMYB3R-2	R1R2R3 MYB transcription factor, Stress tolerance	10.1104/pp.108.133454	Cold,salt
67	LOC_Os01g62840	Os01g0847200	NA	mannose-1-phosphate guanyltransferase, putative, expressed	10.1371/journal.pone.0168650	Salt
68	LOC_Os01g62860	Os01g0847600	ARK1	oxidoreductase, aldo/keto reductase family protein, putative, expressed	10.1007/s11103-011-9735-7	Heat
69	LOC_Os01g63220	Os01g0851000	NA	kinase, pfkB family, putative, expressed	10.3389/fpls.2015.00713	Heat
70	LOC_Os01g63420	Os01g0853400	OsCOI1|OsCOI1a	Component of the SCF E3 ubiquitin ligase complex, Jasmonate-regulated defense responses, Promoting leaf senescence	10.1371/journal.pone.0036214	Bacteria planthopper
71	LOC_Os01g64000	Os01g0859300	ABI5	bZIP transcription factor, putative, expressed	10.1007/s11103-008-9298-4	Salt
72	LOC_Os01g64730	Os01g0867300	BZIP12	bZIP transcription factor domain containing protein, expressed	10.1007/s11103-009-9592-9	Salt
73	LOC_Os01g64790	Os01g0868000	ERF99	AP2 domain containing protein, expressed	10.1007/s11103-013-0073-9	Salt
74	LOC_Os01g64890	Os01g0869200	NA	CorA-like magnesium transporter protein, putative, expressed	10.1104/pp.17.00532	Salt
75	LOC_Os01g64970	Os01g0869900	SAPK4	CAMK_CAMK_like.11 - CAMK includes calcium/calmodulin depedent protein kinases, expressed	10.1186/1471-2229-8-49	Salt
76	LOC_Os01g65230	Os01g0872800	OsPdk1	Similar to 3-phosphoinositide-dependent protein kinase-1 (Fragment).	10.1093/pcp/pcq167	Rice blast fungus, bacteria leaf blight
77	LOC_Os01g66120	Os01g0884300	SNAC2,OsNAC6	stress-responsive NAC gene2	10.1007/s11103-008-9309-5;10.1111/j.1365-313X.2007.03168.x;10.1111/j.1365-313X.2007.03168.x	Cold,salt,heat, Rice blast fungus
78	LOC_Os01g67970	Os01g0907400	JMJ705	Histone lysine demethylase, Stress-responsive H3K27me3(histon H3 lysine 27 trimethylation) demethylation	10.1105/tpc.113.118802	Bacteria leaf blight
79	LOC_Os01g67980	Os01g0907600	OsSAG12-1	Cysteine protease, Negative regulator of cell death	10.1007/s12038-013-9334-7	Bacteria leaf blight
80	LOC_Os01g68770	Os01g0916400	OsSBP	Similar to Selenium binding protein.	10.1271/bbb.68.873	Rice blast fungus, bacteria leaf blight
81	LOC_Os01g68860	Os01g0917400	C3H12	CCCH-type zinc finger protein, Resistance against bacterial blight disease	10.1104/pp.111.191379	Bacteria leaf blight
82	LOC_Os01g69080	Os01g0919900	OsSSI2	Similar to Acyl-[acyl-carrier-protein] desaturase, chloroplast precursor (EC 1.14.19.2) (Stearoyl-ACP desaturase) (Delta(9) stearoyl-acyl carrier protein desaturase).	10.1094/MPMI-22-7-0820	Rice blast fungus, bacteria leaf blight
83	LOC_Os01g70310	Os01g0928000	NA	inducer of CBF expression 2, putative, expressed	10.1016/j.jplph.2012.08.019	Cold,salt
84	LOC_Os01g70380	Os01g0928800	OsLCB2a1	Similar to Serine palmitoyltransferase.	10.3389/fpls.2016.01789	Bacteria planthopper
85	LOC_Os01g70490	Os01g0930400	HAK5	potassium transporter, putative, expressed	10.1016/j.jbiosc.2010.10.014	Salt
86	LOC_Os01g70940	Os01g0935500	HAK2	potassium transporter, putative, expressed	10.1016/j.jbiosc.2010.10.014	Salt
87	LOC_Os01g71990	Os01g0948400	P5CR	pyrroline-5-carboxylate reductase, putative, expressed	10.1016/j.envexpbot.2010.01.009	Salt
88	LOC_Os01g72530	Os01g0955100	CML31	OsCML31 - Calmodulin-related calcium sensor protein, expressed	10.1007/s00425-011-1386-z	Salt
89	LOC_Os01g73770	Os01g0968800	DREB1F	dehydration-responsive element-binding protein, putative, expressed	10.1007/s11103-008-9340-6	Cold,salt
90	LOC_Os02g01440	Os02g0104700	NA	nitric oxide synthase 1, putative, expressed	10.1016/j.envexpbot.2008.06.002	Salt
91	LOC_Os02g02000	Os02g0110200	OsHPL3	Fatty acid 13-hydroperoxide lyase (CYP74B), Plant defense	10.1111/j.1365-313X.2012.05027.x	Bacteria leaf blight,Brown planthopper,
92	LOC_Os02g02210	Os02g0112900		Similar to Viroid RNA-binding protein (Fragment).	10.1007/s10265-006-0018-3	Rice blast fungus
93	LOC_Os02g02410	Os02g0115900	BiP3	Endosperm lumenal binding protein.	10.1371/journal.pone.0009262	Bacteria leaf blight
94	LOC_Os02g02840	Os02g0120800	RAC6, OsRacB	Similar to Small GTP-binding protein (Fragment).	10.1111/j.1745-7270.2006.00172.x; 10.1016/j.plaphy.2005.12.001	Salt,rice blast fungus
95	LOC_Os02g02890	Os02g0121300	LRT2	peptidyl-prolyl cis-trans isomerase, putative, expressed	10.1186/1471-2229-11-34	Salt
96	LOC_Os02g02930	Os02g0121700	OsLIS	Terpenoid synthase domain containing protein.	10.1111/pce.12169	Rice blast fungus
97	LOC_Os02g03280	Os02g0125300	OsBi1	Bax inhibitor-1 (BI-1) (OsBI-1).	10.1016/j.plantsci.2004.02.011	Bacteria planthopper
98	LOC_Os02g03410	Os02g0126400	CDPK4	CAMK_CAMK_like.12 - CAMK includes calcium/calmodulin depedent protein kinases, expressed	10.1104/pp.113.230268;10.1111/pbi.12500	Salt, rice blast fungus
99	LOC_Os02g04160	Os02g0134300	NA	transcription elongation factor 1, putative, expressed	10.1007/s10142-012-0264-5	Salt
100	LOC_Os02g04630	Os02g0138900	NA	sodium/calcium exchanger protein, putative, expressed	10.1007/s00709-014-0615-2	Salt
101	LOC_Os02g05480	Os02g0148100	OsMPK3	CGMC_MAPKCMGC_2_SLT2y_ERK.1 - CGMC includes CDA, MAPK, GSK3, and CLKC kinases, expressed	10.1007/s12038-011-9002-8;10.1007/s00299-014-1620-9	Salt, rice blast fungus
102	LOC_Os02g08440	Os02g0181300		WRKY transcription factor, Defense response	10.1016/j.jplph.2006.07.006	Rice blast fungus, bacteria leaf blight
103	LOC_Os02g10200	Os02g0195600	SAP4	zinc finger A20 and AN1 domain-containing stress-associated protein, putative, expressed	10.1093/jxb/erv464	Salt
104	LOC_Os02g10920	Os02g0203700	NA	zinc finger family protein, putative, expressed	10.1016/j.plantsci.2007.11.010	Salt
105	LOC_Os02g12440	Os02g0215900	NA	receptor kinase, putative, expressed	10.1016/j.jplph.2014.08.002	Salt
106	LOC_Os02g12680	Os02g0218700	OsHPL2	Allene oxide synthase (CYP74A3), Fatty acid 9-/13-hydroperoxide lyase (CYP74C), Biosynthesis of jasmonic acid (JA), Plant defense	10.1111/j.1365-313X.2009.04031.x	Bacteria leaf blight,white-backed planthopper, bacterial planthopper
107	LOC_Os02g15930	Os02g0259900	NA	expressed protein	10.1371/journal.pone.0040899 ;10.1093/pcp/pcv174	Heat
108	LOC_Os02g17500	Os02g0274900	NA	transporter family protein, putative, expressed	10.1093/jxb/err178	Salt
109	LOC_Os02g17650	Os02g0276500	NA	tocopherol cyclase, chloroplast precursor, putative, expressed	10.1007/s11427-011-4138-1	Salt
110	LOC_Os02g17780	Os02g0278700	CPS1	ent-kaurene synthase, chloroplast precursor, putative, expressed	10.1104/pp.103.033696	Cold
111	LOC_Os02g22130	Os02g0327000	NA	expressed protein	10.1074/jbc.M115.655639	Salt
112	LOC_Os02g26430	Os02g0462800	WRKY42	WRKY42, expressed	10.1186/s12870-018-1391-5	Salt
113	LOC_Os02g28110	Os02g0482400	ODCB	ornithine decarboxylase, putative, expressed	10.1093/jxb/erq118	Salt
114	LOC_Os02g28980	Os02g0491400	NA	peptidyl-prolyl isomerase, putative, expressed	10.1016/j.plantsci.2005.09.013	Heat
115	LOC_Os02g30850	Os02g0512400	GRX8	OsGrx_C8 - glutaredoxin subgroup III, expressed	10.1007/s00425-013-1940-y	Salt
116	LOC_Os02g30900	Os02g0513000	OsPBL1	Similar to Receptor protein kinase-like protein.	10.1007/s10725-015-0036-z	Bacteria stripe virus
117	LOC_Os02g32730	Os02g0529400	NIN3	neutral/alkaline invertase, putative, expressed	10.1007/s00425-006-0430-x	Alkali
118	LOC_Os02g32980	Os02g0532500		Germin-like protein, Fungal blast and bacterial blight resistance	10.1007/s11103-016-0521-4	Rice blast fungus
119	LOC_Os02g33180	Os02g0535400	RAR1	Cys- and His-rich domain (CHORD, zinc binding finger motif) containing protein, Innate-immune response	10.1105/tpc.107.055517	Rice blast fungus, bacteria leaf blight
120	LOC_Os02g33770	Os02g0542400	NA	homeodomain, putative, expressed	10.1007/s00438-009-0507-x	Salt
121	LOC_Os02g33820	Os02g0543000	ASR1	abscisic stress-ripening, putative, expressed	10.1007/s10059-013-0036-7	Cold
122	LOC_Os02g34560	Os02g0550600	NIN8	plant neutral invertase domain containing protein, expressed	10.1007/s00425-008-0718-0	Alkali
123	LOC_Os02g36210	Os02g0571100	CPS2	Ent-copalyl diphosphate synthase, Defense against both fungal pathogen and bacterial pathogen, Biosynthesis of phytoalexin	10.1111/j.1365-3040.2005.01441.x	Cold
124	LOC_Os02g36380	Os02g0573200	NA	FAD binding domain of DNA photolyase domain containing protein, expressed	10.1093/pcp/pcs097	Heat
125	LOC_Os02g36924	Os02g0579600	MADS27	OsMADS27 - MADS-box family gene with MIKCc type-box, expressed	10.1016/j.plantsci.2018.09.004	Salt
126	LOC_Os02g36974	Os02g0580300		Similar to 14-3-3 protein 6.	10.1016/j.bbrc.2016.02.005	Rice blast fungus,bacterial leaf blight
127	LOC_Os02g39390	Os02g0606700	RSS1	expressed protein	10.1038/ncomms1279	Salt
128	LOC_Os02g40900	Os02g0622500	NA	RNA recognition motif containing protein, putative, expressed	10.1093/pcp/pcv174	Heat
129	LOC_Os02g41510	Os02g0624300	OsMYB30|OsMYB5P	R2R3-type MYB transcription factor, Negative regulation of cold tolerance, Maintenance of Pi homeostasis	10.1104/pp.16.01725	Cold
130	LOC_Os02g41904	Os02g0629800		Defensin-like protein, Positive regulation of Cd accumulation in rice leaves, Mediation of Cd efflux from cytosol into extracellular spaces via chelation	10.1584/jpestics.D17-046	Rice blast fungus
131	LOC_Os02g42150	Os02g0632800		Wall-associated kinase, Positive regulation of rice blast resistance	10.1186/s12870-016-0711-x	Rice blast fungus
132	LOC_Os02g42780	Os02g0640500	NA	lectin receptor-type protein kinase, putative, expressed	10.1105/tpc.114.125187	Salt
133	LOC_Os02g43010	Os02g0644000	NA	vacuolar-processing enzyme precursor, putative, expressed	10.1186/s12284-016-0138-x	Salt
134	LOC_Os02g43180	Os02g0646400	GRX10	OsGrx_C3 - glutaredoxin subgroup I, expressed	10.1111/jipb.12614	Cold
135	LOC_Os02g43820	Os02g0655200	ERF95	AP2 domain containing protein, expressed	10.3389/fpls.2017.00316	Salt
136	LOC_Os02g44108	Os02g0658800	EXPB11	expansin precursor, putative, expressed	10.1093/pcp/pcv174	Heat
137	LOC_Os02g44230	Os02g0661100	TPP1	CPuORF22 - conserved peptide uORF-containing transcript, expressed	10.1007/s00425-008-0729-x	Cold,salt
138	LOC_Os02g44310	Os02g0662000	NA	LTPL112 - Protease inhibitor/seed storage/LTP family protein precursor, expressed	10.1016/j.plaphy.2018.08.008	Salt
139	LOC_Os02g44870	Os02g0669100	OsDhn1|OsLip9	dehydrin, putative, expressed	PMID: 15879704/No DOI	Cold
140	LOC_Os02g45450	Os02g0677300	DREB1G	dehydration-responsive element-binding protein, putative, expressed	10.3389/fpls.2019.00297	Cold
141	LOC_Os02g47280	Os02g0701300	GS2	growth-regulating factor, putative, expressed	10.1093/jxb/erz192	Cold
142	LOC_Os02g47470	Os02g0703600	OsABA8ox1	cytochrome P450, putative, expressed	10.1093/pcp/pcm003	Flood
143	LOC_Os02g47790	Os02g0707000	NA	monodehydroascorbate reductase, putative, expressed	10.1186/s12284-018-0230-5	Heat
144	LOC_Os02g48560	Os02g0716500	NA	fatty acid desaturase, putative, expressed	10.1007/s11032-011-9587-5	Cold
145	LOC_Os02g49230	Os02g0724000		CONSTANS-like protein, Heading promotion under long-day condition	10.1016/j.bbrc.2016.09.013	Rice blast fungus
146	LOC_Os02g49720	Os02g0730000	ALDH2a|OsALDH2B5	aldehyde dehydrogenase, putative, expressed	10.1016/S0014-5793(03)00631-8	Flood
147	LOC_Os02g49840	Os02g0731200	MADS57	OsMADS57 - MADS-box family gene with MIKCc type-box, expressed	10.1038/ncomms2542	Cold
148	LOC_Os02g50330	Os02g0736200	RDR1, OsRDR1	RNA-dependent RNA polymerase, Regulation of endogenous genes through smRNA-mediated pathways involving DNA methylation	10.1186/1471-2229-14-177; 10.1104/pp.15.01283	Salt, Bacteria stripe virus
149	LOC_Os02g50350	Os02g0736400	NA	dihydroorotate dihydrogenase protein, putative, expressed	10.1111/j.1744-7909.2009.00853.x	Salt
150	LOC_Os02g50680	Os02g0740300	NA	AAA-type ATPase family protein, putative, expressed	10.1371/journal.pone.0040899	Heat
151	LOC_Os02g50930	Os02g0743100		Zinc finger, RING/FYVE/PHD-type domain containing protein.	10.1007/s11103-008-9349-x	Rice blast fungus
152	LOC_Os02g51750	Os02g0753800	ANN2	annexin, putative, expressed	10.1093/jxb/erv294	Heat
153	LOC_Os02g52150	Os02g0758000	HSP24.1	heat shock 22 kDa protein, mitochondrial precursor, putative, expressed	10.1371/journal.pone.0040899 ;10.1093/pcp/pcv174	Heat
154	LOC_Os02g52190	Os02g0759000	NA	helix-loop-helix DNA-binding protein, putative, expressed	10.1371/journal.pone.0040899	Heat
155	LOC_Os02g52250	Os02g0759800	SKIPA	SKIP/SNW domain containing protein, expressed	10.1073/pnas.0901940106	Salt
156	LOC_Os02g52780	Os02g0766700	BZIP23	bZIP transcription factor, putative, expressed	10.1104/pp.108.128199	Salt
157	LOC_Os02g53420	Os02g0774300	ISC23	DnaK family protein, putative, expressed	10.1016/j.febslet.2010.11.051	Heat
158	LOC_Os02g54140	Os02g0782500	HSP18.0-CIII	hsp20/alpha crystallin family protein, putative, expressed	10.1371/journal.pone.0040899 ;10.1093/pcp/pcv174	Heat
159	LOC_Os02g54160	Os02g0782700	OsEREBP1	AP2 domain containing protein, expressed	10.1371/journal.pone.0127831	Flood,salt
160	LOC_Os02g55300	Os02g0796300	NA	CAF1 family ribonuclease containing protein, putative, expressed	10.1007/s11103-014-0196-7	Heat
161	LOC_Os02g55910	Os02g0802700	OsMGD	monogalactosyldiacylglycerol synthase, putative, expressed	10.1007/s00425-004-1245-2	Flood
162	LOC_Os02g56600	Os02g0810900	NAC32	no apical meristem protein, putative, expressed	10.1007/s11738-014-1569-x	Salt
163	LOC_Os02g57305	Os02g0818450	Pib	Similar to Pib.	10.1046/j.1365-313X.1999.00498.x	Rice blast fungus
164	LOC_Os03g01230	Os03g0102200	SDRP	Similar to DNA-directed RNA polymerase II 14.5 kDa polypeptide (EC 2.7.7.6) (RPB9) (RPB14.5).	10.1104/pp.111.174334	Bacteria planthopper
165	LOC_Os03g01300	Os03g0103100		Similar to Physical impedance induced protein.	10.1023/A:1015595100145	Rice blast fungus
166	LOC_Os03g01320	Os03g0103300	qLTG3?1	QTL of low-temperature germinability in chromosome3 -1	10.1073/pnas.0805303105	Cold
167	LOC_Os03g03034	Os03g0122300	OsF3H	Flavanone 3-hydroxylase, Positive regulation of flavonoid biosynthesis, Resistance to brown planthopper (BPH)	10.1111/pbi.13091	Bacteria planthopper
168	LOC_Os03g03660	Os03g0128700	CDPK7	CAMK_CAMK_like.17 - CAMK includes calcium/calmodulin depedent protein kinases, expressed	10.1007/s00438-007-0220-6, 10.1007/s11103-004-1178-y, 10.1007/s11103-012-0006-z	Cold
169	LOC_Os03g04070	Os03g0133000	NAC22	no apical meristem protein, putative, expressed	10.3389/fpls.2016.00004	Salt
170	LOC_Os03g04110	Os03g0133400	CEBiP	Peptidoglycan-binding Lysin subgroup domain containing protein.	10.1111/j.1365-313X.2010.04328.x, 10.1007/s11103-013-0149-6	Rice blast fungus
171	LOC_Os03g05590	Os03g0150200	ERF88	AP2 domain containing protein, expressed	10.1007/s11105-013-0610-3	Salt
172	LOC_Os03g06410	Os03g0160100	OsACDR1	Mitogen-activated protein kinase kinase kinase (MAPKKK), Disease resistance, Defense/stress response	10.1007/s10059-009-0161-5, 10.1111/j.1365-3040.2010.02219.x	Rice blast fungus,bacterial leaf blight
173	LOC_Os03g06620	Os03g0161800	OsARD|OsARD2	1,2-dihydroxy-3-keto-5-methylthiopentene dioxygenase protein, putative, expressed	10.1111/j.1365-313X.2005.02564.x	Flood
174	LOC_Os03g06630	Os03g0161900	HSFA2D	heat stress transcription factor, putative, expressed	10.1111/plb.12267	Heat
175	LOC_Os03g07480	Os03g0170900	SUT1	sucrose transporter, putativ, expressed	10.1016/j.jplph.2013.06.011	Heat,salt
176	LOC_Os03g08310	Os03g0180800	TIFY11A	ZIM domain containing protein, putative, expressed	10.1007/s11103-009-9524-8	Salt
177	LOC_Os03g09250	Os03g0192700	INO1	inositol-3-phosphate synthase, putative, expressed	10.1104/pp.105.075150	Salt
178	LOC_Os03g12290	Os03g0223400	GS1;2	Glutamine synthetase1;2	10.1007/s00299-008-0665-z	Cold,salt
179	LOC_Os03g12500	Os03g0225900	OsAOS2	Allene oxide synthase (CYP74A2), Biosynthesis of jasmonic acid (JA)	10.1094/MPMI-19-1127	Rice blast fungus
180	LOC_Os03g12730	Os03g0228800	OsBRR1	Similar to LRK1 protein.	10.1007/s00425-009-0951-1	Rice blast fungus
181	LOC_Os03g12820	Os03g0230300	OsSRO1c	Homologue of SRO (similar to RCD one), Regulation of stomatal closure, Abiotic stress response (Os03t0230300-01);Non-protein coding transcript.	10.1007/s11103-013-0163-8	Cold
182	LOC_Os03g12840	Os03g0230500	DSM3	Inositol 1, 3, 4-trisphosphate 5/6-kinase, putative, expressed	10.1007/s11103-011-9830-9	Salt
183	LOC_Os03g14180	Os03g0245800	HSP26	hsp20/alpha crystallin family protein, putative, expressed	10.1007/s10529-011-0769-3	Heat
184	LOC_Os03g16030	Os03g0267000	HSP18.0	hsp20/alpha crystallin family protein, putative, expressed	10.1038/s41598-017-11882-x	Heat
185	LOC_Os03g16040	Os03g0267200	HSP17.7	hsp20/alpha crystallin family protein, putative, expressed	10.1007/s00299-007-0470-0, 10.1023/B:MOLB.0000018764.30795.c1	Heat
186	LOC_Os03g16460	Os03g0271350	NA	expressed protein	10.1371/journal.pone.0040899 ;10.1093/pcp/pcv174	Heat
187	LOC_Os03g16860	Os03g0276500	HSP71.1	DnaK family protein, putative, expressed	10.1093/pcp/pcv174	Heat
188	LOC_Os03g17350	Os03g0281900	ABCG5	white-brown complex homolog protein, putative, expressed	10.1016/j.plantsci.2014.04.011	Salt
189	LOC_Os03g17690	Os03g0285700	APX1	OsAPx1 - Cytosolic Ascorbate Peroxidase encoding gene 1-8, expressed	10.1016/j.phytochem.2010.01.003, 10.1111/j.1365-3040.2011.02366.x, 10.1007/s00299-010-0985-7	Cold
190	LOC_Os03g17700	Os03g0285800	MSRMK2	CGMC_MAPKCGMC_2_ERK.2 - CGMC includes CDA, MAPK, GSK3, and CLKC kinases, expressed	10.1105/tpc.008714	Cold,salt, Rice blast fungus, bacteria leaf blight
191	LOC_Os03g17790	Os03g0286900	NA	OsRCI2-5 - Putative low temperature and salt responsive protein, expressed	10.1093/pcp/pcv174	Heat
192	LOC_Os03g18070	Os03g0290300	OsFAD7	Similar to W-3 fatty acid desaturase (Fragment).	10.1093/pcp/pcm107	Rice blast fungus
193	LOC_Os03g18360	Os03g0294700	OsETOL1	BTBT1 - Bric-a-Brac, Tramtrack, Broad Complex BTB domain with tetratricopeptide repeats, expressed	10.1111/tpj.12508	Flood
194	LOC_Os03g19010	Os03g0302000	PEX11-3	peroxisomal biogenesis factor 11, putative, expressed	10.3389/fpls.2016.01357	Salt
195	LOC_Os03g19020	Os03g0302200	NA	PHD-finger family protein, expressed	10.1007/s11103-019-00835-9	Heat
196	LOC_Os03g19590	Os03g0309200	PHYB	phytochrome B, putative, expressed	10.1105/tpc.105.035899, 10.1093/mp/ssr005, 10.1007/s11103-011-9860-3, 10.1093/pcp/pcs097	Heat, Rice blast fungus
197	LOC_Os03g20020	Os03g0314800	NIN1	plant neutral invertase domain containing protein, expressed	10.1007/s00425-006-0430-x	Alkali
198	LOC_Os03g20090	Os03g0315400	OsMYB2	Similar to Typical P-type R2R3 Myb protein (Fragment).	10.1093/jxb/err431	Cold,salt
199	LOC_Os03g20370	Os03g0319300	NA	OsCam1-1 - Calmodulin, expressed	10.1007/s12374-011-0154-8	Salt
200	LOC_Os03g20380	Os03g0319400	OsCIPK03	calcineurin B-like protein-interacting protein kinase03	10.1104/pp.107.101295	Cold,salt
201	LOC_Os03g20550	Os03g0321700	OsWRKY31	Similar to WRKY transcription factor 55.	10.1038/cr.2007.104	Rice blast fungus
202	LOC_Os03g20680	Os03g0322900	LEA17	late embryogenesis abundant protein 1, putative, expressed	10.1371/journal.pone.0045117	Salt
203	LOC_Os03g21160	Os03g0329200	C3H23	RNA-binding zinc finger protein, putative, expressed	10.1093/pcp/pcv174	Heat
204	LOC_Os03g24380	Os03g0358100		Similar to Glutathione peroxidase.	10.1016/S0378-1119(01)00854-X	Rice blast fungus
205	LOC_Os03g24870	Os03g0363600	NA	transporter family protein, putative, expressed	10.1093/pcp/pcv174	Heat
206	LOC_Os03g24930	Os03g0364400	RLCK109	tyrosine protein kinase domain containing protein, putative, expressed	10.1007/s00299-018-2280-y	Salt
207	LOC_Os03g27280	Os03g0390200	SAPK1	CAMK_CAMK_like.19 - CAMK includes calcium/calmodulin depedent protein kinases, expressed	10.1186/s12870-018-1408-0	Salt
208	LOC_Os03g32314	Os03g0438100	OsAOC	Allene oxide cyclase, Biosynthesis of jasmonic acid, Defence response	10.1111/tpj.12115	Rice blast fungus
209	LOC_Os03g37840	Os03g0575200	HAK16	potassium transporter, putative, expressed	10.1186/1471-2229-12-194	Salt
210	LOC_Os03g37930	Os03g0576200	HAK21	potassium transporter, putative, expressed	10.1111/pce.12586	Salt
211	LOC_Os03g38610	Os03g0582400	NA	OsMADS87 - MADS-box family gene with M-gamma type-box, expressed	10.1104/pp.15.01992	Heat
212	LOC_Os03g39000	Os03g0587000	OsIMP	inositol-1-monophosphatase, putative, expressed	10.3390/genes8070179	Cold
213	LOC_Os03g40920	Os03g0606200	NA	expressed protein	10.1093/jxb/erj025	Salt
214	LOC_Os03g42750	Os03g0625700		Subunit of the exocyst complex, Defense response	10.1093/jxb/ery003	Rice blast fungus
215	LOC_Os03g44230	Os03g0644400	NA	transmembrane amino acid transporter protein, putative, expressed	10.1093/jxb/erq120	Salt
216	LOC_Os03g45400	Os03g0656900	V1	Plastid RNA-binding protein, Regulation of chloroplast RNA metabolism, Early chloroplast development under cold stress	10.1111/j.1365-313X.2011.04755.x	Cold
217	LOC_Os03g46340	Os03g0666200	OsSWAP70A	Rac/Rop guanine nucleotide exchange factor, Regulation of immune responses	10.1111/j.1365-313X.2011.04874.x	Rice blast fungus
218	LOC_Os03g46440	Os03g0667100	NA	BTBA4 - Bric-a-Brac,Tramtrack, Broad Complex BTB domain with Ankyrin repeat region, expressed	10.1093/pcp/pcv174	Heat
219	LOC_Os03g47740	Os03g0680800		Similar to cDNA clone:J023038C04, full insert sequence.	10.3389/fpls.2017.00127	Rice blast fungus
220	LOC_Os03g47800	Os03g0681900	OsRZ3	RNA recognition motif containing protein, expressed	10.1111/j.1365-3040.2009.02101.x	Cold
221	LOC_Os03g48750	Os03g0693700	Osoxo4	Similar to Oxalate oxidase 1 (EC 1.2.3.4) (Germin).	10.1111/mpp.12055	Bacteria sheath blight
222	LOC_Os03g49380	Os03g0700700	OsLOX1	Similar to Lipoxygenase (Fragment).	10.1007/s11103-007-9278-0	Bacteria planthopper
223	LOC_Os03g49500	Os03g0701700	Os-ERS1	ethylene receptor, putative, expressed	10.1080/15592324.2017.1356532	Flood
224	LOC_Os03g49990	Os03g0707600	SLR1|OsGAI	GRAS family transcription factor domain containing protein, expressed	10.1105/tpc.13.5.999, 10.1007/s00438-008-0406-6	Flood
225	LOC_Os03g50560	Os03g0713600		Aldo/keto reductase domain containing protein.	10.1016/j.molcel.2019.03.013	Rice blast fungus
226	LOC_Os03g51030	Os03g0719800	PHYA	phytochrome A, putative, expressed	10.1105/tpc.105.035899, 10.1093/mp/ssr005, 10.1093/pcp/pcs097; 10.1093/mp/ssr005	Heat, Rice blast fungus
227	LOC_Os03g52700	Os03g0737200	OsHOS1	expressed protein	10.1007/s11103-013-0092-6	Cold
228	LOC_Os03g53500	Os03g0746500	NA	helicase conserved C-terminal domain containing protein, expressed	10.1111/tpj.12277	Salt
229	LOC_Os03g54084	Os03g0752100	phyC	Phytochrome C, Control of deetiolation and flowering, Photoperception of continuous far-red light	10.1093/mp/ssr005	Rice blast fungus
230	LOC_Os03g55164	Os03g0758900	OsWRKY4	Similar to predicted protein.	10.1007/s11103-015-0360-8	Bacteria sheath blight
231	LOC_Os03g55290	Os03g0760800	NA	GASR3 - Gibberellin-regulated GASA/GAST/Snakin family protein precursor, expressed	10.1016/j.jplph.2017.04.010	Salt
232	LOC_Os03g57240	Os03g0786400	DST	ZOS3-19 - C2H2 zinc finger protein, expressed	10.1101/gad.1812409	Salt
233	LOC_Os03g57310	Os03g0787000		Syntaxin, Rice blast resistance	10.1104/pp.18.01013	Rice blast fungus
234	LOC_Os03g57450	Os03g0788500	OsCPK10	Calcium-dependent protein kinase, Regulaton of immune responses, Disease resistance	10.1016/j.plaphy.2013.10.004	Rice blast fungus
235	LOC_Os03g58160	Os03g0795900	HSFA2E	heat stress transcription factor, putative, expressed	10.1007/s00425-007-0670-4	Heat
236	LOC_Os03g58540	Os03g0799700	TSV3	spo0B-associated GTP-binding protein, putative, expressed	10.1534/g3.117.300249	Cold
237	LOC_Os03g59430	Os03g0808900	NA	uncharacterized glycosyltransferase, putative, expressed	10.1371/journal.pone.0040899 ;10.1093/pcp/pcv174	Heat
238	LOC_Os03g60080	Os03g0815100	NA	NAC domain-containing protein 67, putative, expressed	10.1073/pnas.0604882103	Salt
239	LOC_Os03g60560	Os03g0820300	ZFP182	zinc finger protein182	10.1007/s11103-012-9955-5	Cold,salt
240	<NA>	Os03g0820600	OsADF	Similar to Actin-depolymerizing factor 3 (ADF 3) (ZmABP3) (ZmADF3).	10.1111/tpj.12328	Bacteria leaf blight, Rice blast fungus
241	LOC_Os03g60650	Os03g0821300	Xb15	Similar to TA11 protein (Fragment).	10.1371/journal.pbio.0060231	Bacteria leaf blight
242	LOC_Os03g61750	Os03g0833200	NA	expressed protein	10.1093/jxb/erx061	Salt
243	LOC_Os03g61990	Os03g0836200	OsRZ1	glycine-rich RNA-binding protein 7, putative, expressed	10.1016/j.phytochem.2013.05.019	Cold
244	LOC_Os03g63150	Os03g0848700	Bph14	Coiled-coil, nucleotide-binding, and leucine-rich repeat (CC-NB-LRR) protein, Resistance to brown planthopper, (Nipponbare: BPH-susceptible)	10.1073/pnas.0912139106	Bacteria planthopper
245	LOC_Os03g64260	Os03g0860100		Ethylene response factor, Transcriptional activator, Positive regulation of disease resistance	10.1016/j.plaphy.2018.12.017	Rice blast fungus
246	LOC_Os04g01740	Os04g0107900	NA	heat shock protein, putative, expressed	10.1371/journal.pone.0040899 ;10.1093/pcp/pcv174	Heat
247	LOC_Os04g01950	Os04g0110100	NA	legume lectins beta domain containing protein, putative, expressed	10.1007/s11248-011-9535-5	Salt
248	LOC_Os04g04330	Os04g0132500	RLCK127	receptor-like protein kinase 2 precursor, putative, expressed	10.1038/ncomms14788	Cold
249	LOC_Os04g08740	Os04g0169100	ETR2|Os-ERL1|OsETR2	ethylene receptor, putative, expressed	10.1105/tpc.108.065391	Flood
250	LOC_Os04g09900	Os04g0178300	CPS4	ent-kaurene synthase, chloroplast precursor, putative, expressed	10.1111/j.1365-3040.2005.01441.x	Cold
251	LOC_Os04g12540	Os04g0201900	OslecRK	Similar to H0512B01.10 protein.	10.1111/tpj.12328	Rice blast fungus, bacteria leaf blight
252	LOC_Os04g32850	Os04g0401000	Pi21	Proline-rich protein, Blast resistance	10.1126/science.1175550	Rice blast fungus
253	LOC_Os04g32920	Os04g0401700	LCS	potassium transporter, putative, expressed	10.1111/pce.12585	Salt
254	LOC_Os04g35210	Os04g0431700	Bph6	Exocyst-localized protein, Resistance to planthoppers, (Nipponbare: BPH-susceptible)	10.1038/s41588-018-0039-6	Bacteria planthopper
255	LOC_Os04g36750	Os04g0445100	NA	hsp20/alpha crystallin family protein, putative, expressed	10.1371/journal.pone.0040899 ;10.1093/pcp/pcv174	Heat
256	LOC_Os04g37920	Os04g0452100	NA	FAD binding domain of DNA photolyase domain containing protein, expressed	10.1093/pcp/pcs097	Heat
257	LOC_Os04g38480	Os04g0457800	OsSERK1	A member of the somatic embryogenesis receptor kinases (SERKs) family, Positive regulation of somatic embryogenesis, Defense response, Regulation of plant growth, Brassinosteroid (BR) signaling	10.1007/s00425-005-1534-4	Rice blast fungus
258	LOC_Os04g38870	Os04g0462500		Similar to 14-3-3-like protein GF14-6.	10.1094/MPMI-03-15-0047-R	Rice blast fungus
259	LOC_Os04g39020	Os04g0464200	BAD1	aldehyde dehydrogenase, putative, expressed	10.1007/s00122-014-2393-9	Salt
260	LOC_Os04g39970	Os04g0475500	OsV4	vacuolar sorting protein 9 domain-containing protein, putative, expressed	10.1111/jipb.12138	Cold
261	LOC_Os04g41160	Os04g0488700	OsOxi1	Similar to PHY3.	10.1093/pcp/pcq132	Rice blast fungus,bacterial leaf blight
262	LOC_Os04g41570	Os04g0493100	OsbHLH65	Basic helix-loop-helix dimerisation region bHLH domain containing protein.	10.1007/s00299-014-1620-9	Rice blast fungus
263	LOC_Os04g42090	Os04g0498600	SAMDC	CPuORF7 - conserved peptide uORF-containing transcript, expressed	10.1007/s00438-003-0963-7	Cold
264	LOC_Os04g43680	Os04g0517100	Osmyb4	Similar to OSIGBa0145M07.4 protein. (Os04t0517100-01);SG2-type MYB transcription factor, Cold tolerance, Resistance to fungal and bacterial pathogens, Panicle development	10.1016/j.plaphy.2010.06.003;10.1016/j.gene.2015.02.031	Cold,bacteria sheath blight
265	LOC_Os04g44900	Os04g0531400	NA	lectin-like receptor kinase, putative, expressed	10.1105/tpc.114.125187	Salt
266	LOC_Os04g45480	Os04g0538000	NA	heat shock protein STI, putative, expressed	10.1371/journal.pone.0040899 ;10.1093/pcp/pcv174	Heat
267	LOC_Os04g45730	Os04g0540900	RLCK154	protein kinase domain containing protein, expressed	10.1105/tpc.17.01000	Salt
268	LOC_Os04g45800	Os04g0541500		Long-chain base kinase, Regulation of disease resistance response and programmed cell death (PCD)	10.1007/s11033-012-2040-y	Rice blast fungus
269	LOC_Os04g45810	Os04g0541700	HOX22	homeobox associated leucine zipper, putative, expressed	10.1007/s11103-012-9967-1	Cold,salt
270	LOC_Os04g45970	Os04g0543900	GDH2	glutamate dehydrogenase protein, putative, expressed	10.1186/1471-2229-12-194	Salt
271	LOC_Os04g46390	Os04g0549600		Chaperone DnaJ protein, Negative regulation of rice innate immunity, Basal resistance to Magnaporthe oryzae	10.1111/mpp.12546	Rice blast fungus
272	LOC_Os04g47300	Os04g0560600	OsCPK12	Calcium-dependent protein kinase, Salt-stress tolerance, Blast disease resistance, Nitrogen metabolism	10.1111/j.1365-313X.2011.04766.x	Salt, rice blast fungus
273	LOC_Os04g48850	Os04g0578000	OsACS2	aminotransferase, classes I and II, domain containing protein, expressed	10.1104/pp.110.162412, 10.1111/pbi.12004; 10.1111/tpj.12508	Rice blast fungus, bacteria sheath blight, flood
274	LOC_Os04g49230	Os04g0581400	RAVL1	B3 DNA binding domain containing protein, Brassinosteroid homeostasis	10.1094/PHYTO-03-18-0085-R	Bacteria sheath blight
275	LOC_Os04g49510	Os04g0584600	OsCDPK7	Similar to Calcium dependent protein kinase. (Os04t0584600-01);Similar to Calcium-dependent protein kinase. (Os04t0584600-02);Similar to cDNA clone:001-041-E12, full insert sequence.	https://doi.org/10.1046/j.1365-313x.2000.00787.x; 10.1046/j.1365-313x.2000.00787.x	Cold,salt
276	LOC_Os04g51150	Os04g0600200	AOX1A	transposon protein, putative, unclassified, expressed	10.4238/2013.November.11.4	Cold
277	LOC_Os04g51400	Os04g0603200	NA	zinc finger, C3HC4 type domain containing protein, expressed	10.1007/s11103-015-0375-1	Salt
278	LOC_Os04g51820	Os04g0607500	HKT4	OsHKT1;1 - Na+ transporter, expressed	10.1104/pp.15.00298	Salt
279	LOC_Os04g52240	Os04g0612000	KS2	terpene synthase, putative, expressed	10.1111/plb.12069	Salt
280	LOC_Os04g52960	Os04g0620700	NA	nucleolin, putative, expressed	10.1016/j.plantsci.2013.08.013	Salt
281	LOC_Os04g52970	Os04g0620800	NA	Similar to H0714H04.10 protein.	10.1007/s00122-013-2205-7	Gall midge pest
282	LOC_Os04g53120	Os04g0622600	Xa1	XANTHOMONAS ORYZAE PV. ORYZAE RESISTANCE 1	10.1073/pnas.95.4.1663	Bacteria leaf blight
283	LOC_Os04g56400	Os04g0659100	GS2	glutamine synthetase, catalytic domain containing protein, expressed	10.1023/A:1006408712416	Salt
284	LOC_Os04g56430	Os04g0659300	RMC	cysteine-rich receptor-like protein kinase, putative, expressed	10.1104/pp.108.131144	Salt
285	LOC_Os04g57320	Os04g0668900	IM1	immutans protein, putative, expressed	10.1007/s00122-003-1250-z	Salt
286	LOC_Os04g58710	Os04g0683700		4-coumarate-Co-A ligase (4CL) like protein, Adenosine monophosphate binding protein, Regulation of rice blast resistance, floret development, and lignin biosynthesis	10.3389/fpls.2016.02041	Rice blast fungus
287	LOC_Os04g58780	Os04g0684500	OsWSL5	pentatricopeptide repeat protein, putative, expressed	10.1093/jxb/ery214	Cold
288	LOC_Os04g58810	Os04g0684900	OsCAF1B	rice carbon catabolite repressor 4(CCR4)-associated factor 1B	10.1007/s11103-014-0196-7	Cold
289	LOC_Os05g01140	Os05g0102000	OsJMT1	SAM dependent carboxyl methyltransferase family protein.	10.1111/jipb.12436	Bacteria planthopper
290	LOC_Os05g01380	Os05g0104200	OsPGIP1	Polygalacturonase inhibiting protein, Inhibitor of fungal polygalacturonase, Sheath blight resistance	10.1094/PDIS-03-15-0305-RE	Bacteria sheath blight
291	LOC_Os05g01710	Os05g0107700	Xa5	Transcription factor IIA small subunit (Transcription factor IIA gamma subunit).	10.1094/MPMI.2004.17.12.1348	Bacteria leaf blight
292	LOC_Os05g02070	Os05g0111300	OsMT2b	Similar to B22EL8 protein.	10.1104/pp.103.036384	Rice blast fungus, bacteria leaf blight
293	LOC_Os05g02130	Os05g0112000	XB3	E3 ubiquitin ligase, XA21-mediated disease resistance	10.1105/tpc.106.046730	Bacteria leaf blight
294	LOC_Os05g03430	Os05g0125000	SIZ1	ATSIZ1/SIZ1, putative, expressed	10.1093/pcp/pcx032.	Heat
295	LOC_Os05g03610	Os05g0127200	PLC4	phospholipase C, putative, expressed	10.1111/pce.13437	Salt
296	LOC_Os05g03860	Os05g0129300	LIP19|OsbZIP38	low-temperature-induced protein 19, bZIP transcription factor 38	10.1093/pcp/pci178	Cold
297	LOC_Os05g04700	Os05g0138300	OsLti6b	OsRCI2-6 - Hydrophobic protein LTI6B, expressed	10.1007/s00299-006-0297-0	Cold
298	LOC_Os05g04740	Os05g0139100	PIL16	helix-loop-helix DNA-binding domain containing protein, expressed	10.3389/fpls.2016.01963	Cold
299	LOC_Os05g05590	Os05g0148600	NHX3	transporter, monovalent cation:proton antiporter-2 family, putative, expressed	10.1007/s00425-010-1289-4	Salt
300	LOC_Os05g05680	Os05g0149400	OsACO5	ACC oxidase, Ethylene biosynthesis	10.1104/pp.110.162412	Rice blast fungus
301	LOC_Os05g06270	Os05g0154600	APIP6	Similar to VIP2 protein.	10.1105/tpc.112.105429	Rice blast fungus
302	LOC_Os05g09020	Os05g0183100		WRKY transcription factor, Positive regulation of blast and bacteria blight resistance	10.1186/s12870-018-1479-y	Rice blast fungus
303	LOC_Os05g10670	Os05g0195200	C3H35	zinc finger CCCH type family protein, putative, expressed	10.1104/pp.112.205385	Salt
304	LOC_Os05g12260	Os05g0213500	NA	CAPIP1, putative, expressed	10.1093/jxb/ert397	Salt
305	LOC_Os05g13900	Os05g0226900	OsPRP|RePRP1.1	retrotransposon protein, putative, unclassified, expressed	10.1104/pp.113.217547	Flood
306	LOC_Os05g15770	Os05g0247100	OsHI-XIP	Similar to Glycosyl hydrolases family 18.	10.1007/s11105-013-0661-5	Bacteria planthopper
307	LOC_Os05g19570	Os05g0276500	EXPA3	expansin precursor, putative, expressed	10.2135/cropsci2013.11.0746	Salt
308	LOC_Os05g19970	Os05g0279400		Zinc finger, RING-type domain containing protein.	10.1016/j.chom.2016.10.023	Rice blast fungus
309	LOC_Os05g23740	Os05g0303000	HSP70CP1	DnaK family protein, putative, expressed	10.1016/j.jplph.2013.01.006	Heat
310	LOC_Os05g25770	Os05g0322900	OsWRKY45	WRKY transcription factor, Benzothiadiazole (BTH)-inducible blast resistance	10.1104/pp.109.145623;10.1111/j.1364-3703.2011.00732.x;10.1105/tpc.106.046250;10.1007/s11103-014-0221-x;10.1093/jxb/err144	Cold,salt,Rice blast fungus, bacteria leaf blight, bacteria sheath blight, bacteria planthopper
311	LOC_Os05g26890	Os05g0333200	d1	&alpha;-subunit of GTP-binding protein, Signal transduction involved in morphogenesis, Gibberellin signal transduction, R gene-mediated disease resistance, Brassinosteroid (BR) response	10.1073/pnas.192244099	Rice blast fungus
312	LOC_Os05g27730	Os05g0343400	OsWRKY53	WRKY transcription factor, Disease resistance, Defense response	10.1016/j.bbaexp.2007.04.006, 10.1080/15592324.2016.1169357	Rice blast fungus, bacteria planthopper
313	LOC_Os05g30220	Os05g0365300	DEPG1|OsRP1L1	Nucleotide-binding site leucine-rich repeat (NBS-LRR) protein, Bacterial blight resistance	10.1007/s11033-011-1122-6, 10.1007-s11105-012-0537-0	Bacteria leaf blight
314	LOC_Os05g31140	Os05g0375400	Gns1	Beta-glucanase precursor.	10.1023/A:1020714426540	Rice blast fungus
315	LOC_Os05g31670	Os05g0381400	OsPM1	AWPM-19-like membrane family protein, putative, expressed	10.4238/2015.October.5.12	Cold
316	LOC_Os05g33730	Os05g0407500	GID1|OsGID1	gibberellin receptor GID1L2, putative, expressed	10.1007/s11105-011-0321-6; 10.1038/nature04028;10.3390/ijms19092744	Cold,flood, Bacteria planthopper
317	LOC_Os05g34040	Os05g0411200	TCD5	monooxygenase, putative, expressed	10.1111/nph.14482	Cold
318	LOC_Os05g34730	Os05g0420300	ERF131	ethylene-responsive transcription factor ERF020, putative, expressed	10.1105/tpc.113.113068	Salt
319	LOC_Os05g38150	Os05g0455500	OsP5CS|OsP5CS1	Similar to Delta-1-pyrroline-5-carboxylate synthetase. (Os05t0455500-01);Similar to Delta 1-pyrroline-5-carboxylate synthetase (P5CS). (Os05t0455500-02)	10.1007/s00425-007-0548-5; 10.1093/jxb/erq120	Cold,salt
320	LOC_Os05g39720	Os05g0474800	WRKY70|OsWRKY70	WRKY transcription factor, Herbivore resistance, Defense regulation by the volatile indole	10.7554/eLife.04805	Bacteria planthopper
321	LOC_Os05g39930	Os05g0476700	NA	spotted leaf 11, putative, expressed	10.3389/fpls.2017.00016	Cold
322	LOC_Os05g43950	Os05g0515700	OsVOZ2	Target protein of bacterial effector, Xoo virulence	10.1371/journal.pone.0073346	Bacteria leaf blight
323	LOC_Os05g44050	Os05g0516600	NA	ras-related protein, putative, expressed	10.3390/genes10010056	Heat
324	LOC_Os05g44210	Os05g0518600	OsTPS1	trehalose-6-phosphate synthase1	10.1007/s00425-011-1458-0	Cold,salt
325	LOC_Os05g44340	Os05g0519700	HSP101	heat shock protein 101, putative, expressed	10.1104/pp.113.229609	Heat
326	LOC_Os05g45410	Os05g0530400	SPL7	HSF-type DNA-binding domain containing protein, expressed	10.1073/pnas.112209199	Heat
327	LOC_Os05g46480	Os05g0542500	LEA3-1	late embryogenesis abundant protein, group 3, putative, expressed	10.1007/s00122-007-0538-9;10.1093/jxb/erq120	Cold,salt
328	LOC_Os05g47446	Os05g0547850	NA	expressed protein	10.1007/s11032-012-9793-9	Salt
329	LOC_Os05g48020	Os05g0553700	OsSYP71	Similar to Syntaxin 72.	10.1016/j.gene.2012.05.011	Rice blast fungus
330	LOC_Os05g49890	Os05g0574500	NA	ras-related protein, putative, expressed	10.1093/jxb/erp341, 10.1111/j.1365-3040.2010.02225.x;10.1093/jxb/erp341	Cold,salt
331	LOC_Os05g50710	Os05g0584200	LEA8	late embryogenesis abundant protein, putative, expressed	10.1093/pcp/pcy035	Salt
332	LOC_Os05g50890	Os05g0586200	osjar1	Gretchen hagen 3 (GH3) family protein, Phytochrome, Jasmonyl-L-isoleucine synthase, Jasmonate signaling, Wound response, Response to blast infection	10.1271/bbb.130272	Rice blast fungus
333	LOC_Os05g51830	Os05g0597100	HDT701	Histone H4 deacetylase, Negative regulation of innate immunity	10.1105/tpc.112.101972	Rice blast fungus, bacteria leaf blight
334	LOC_Os06g01860	Os06g0107800	BPH29	Similar to RAV-like protein.	10.1093/jxb/erv318	Bacteria planthopper
335	LOC_Os06g02144	Os06g0111500	NA	6-phosphogluconate dehydrogenase, decarboxylating, putative, expressed	10.1023/A:1026392422995	Salt
336	LOC_Os06g02220	Os06g0112200	OsMTN	MTA/SAH nucleosidase, putative, expressed	10.1093/jxb/erm014	Flood
337	LOC_Os06g03240	Os06g0123200	Bph32	BROWN PLANTHOPPER RESISTANCE 32	10.1038/srep37645	Bacteria planthopper
338	LOC_Os06g03580	Os06g0125800	osbbi1	Zinc finger, RING/FYVE/PHD-type domain containing protein.	10.1038/cr.2011.4	Rice blast fungus
339	LOC_Os06g03670	Os06g0127100	OsDREB1C	dehydration-responsive element-binding protein 1C	10.1093/pcp/pci230	Cold,salt
340	LOC_Os06g03970	Os06g0130100	SIK1	receptor-like protein kinase 5 precursor, putative, expressed	10.1111/j.1365-313X.2010.04146.x	Salt
341	LOC_Os06g05520	Os06g0147800	MKK1	OsMKK1 - putative MAPKK based on amino acid sequence homology, expressed	10.1016/j.plantsci.2014.08.007	Salt
342	LOC_Os06g06090	Os06g0154500	MAPK6	CGMC_MAPKCMGC_2_ERK.12 - CGMC includes CDA, MAPK, GSK3, and CLKC kinases, expressed	10.1104/pp.104.057414	Cold
343	LOC_Os06g06970	Os06g0165600	OsDREB1D	CRT/DRE binding factor (Transcription factor RCBF4)	10.5483/bmbrep.2009.42.8.486	Cold,salt
344	LOC_Os06g09560	Os06g0195800	NA	heat shock protein DnaJ, putative, expressed	10.1371/journal.pone.0040899 ;10.1093/pcp/pcv174	Heat
345	LOC_Os06g10510	Os06g0206900	NA	oxidoreductase/ transition metal ion binding protein, putative, expressed	10.1093/pcp/pcv174	Heat
346	LOC_Os06g10660	Os06g0208800	LYP6	Lysin motif-containing protein, Pattern recognition receptor, Peptidoglycan and chitin perception in innate immunity	10.1105/tpc.112.102475	Rice blast fungus, bacteria leaf blight
347	LOC_Os06g10880	Os06g0211200	BZIP46	bZIP transcription factor, putative, expressed	10.1104/pp.111.173427, 10.1016/j.jplph.2010.05.008, 10.1104/pp.111.190389; 10.1016/j.jplph.2010.05.008	Cold,salt
348	LOC_Os06g16270	Os06g0274000	NA	heat shock factor binding protein 2, putative, expressed	10.1093/jxb/ers245	Heat
349	LOC_Os06g17900	Os06g0286700	Pi2,Pi9	Similar to Piz-t.	10.1094/MPMI-19-1216, 10.1534/genetics.105.044891	Rice blast fungus
350	LOC_Os06g17950	Os06g0287500		CC-NBS-LRR protein, Blast resistance (Nipponbare: susceptible)	10.1016/j.jgg.2018.10.007	Rice blast fungus
351	LOC_Os06g22460	Os06g0330100	Pi25,Pid3	Blast resistance protein, Pseudogene due to premature stop mutation (most japonica varieties), Blast resistance	10.1016/j.jgg.2011.03.010,10.1534/genetics.109.102871	Rice blast fungus
352	LOC_Os06g29310	Os06g0487900	OTS1	ulp1 protease family protein, putative, expressed	10.1104/pp.15.01530	Salt
353	LOC_Os06g29730	Os06g0493100	Bphi008a	Conserved hypothetical protein.	10.1104/pp.111.174334	Bacteria planthopper
354	LOC_Os06g29810	Os06g0494100	Pi-d2	Serine/threonine protein kinase-related domain containing protein.	10.1111/j.1365-313X.2006.02739.x	Rice blast fungus
355	LOC_Os06g33710	Os06g0528600	OsSPDS2|OsSPMS1	Spermine synthase, Spermidine synthase, Negative regulation of seed germination, grain size, and grain yield, Chilling response	10.1016/j.jplph.2003.11.002	Cold
356	LOC_Os06g39260	Os06g0593100	NA	solute carrier family 35 member B1, putative, expressed	10.1371/journal.pone.0040899	Heat
357	LOC_Os06g39760	Os06g0598900	Xa27	Similar to Serine-threonine kinase receptor-associated protein (UNR-interacting protein) (WD-40 repeat protein PT-WD) (MAP activator with WD repeats).	10.1038/nature03630	Bacteria leaf blight
358	LOC_Os06g40120	Os06g0603600	NA	SPX domain containing protein, putative, expressed	10.1111/j.1365-313X.2008.03734.x, 10.1371/journal.pone.0081849, 10.1073/pnas.1404680111	Cold
359	LOC_Os06g41010	Os06g0612800	OsiSAP8	Oryza sativa indica stress Associated protein 1	10.1007/s11103-007-9284-2	Cold,flood,salt
360	LOC_Os06g42030	Os06g0625900	HAK10	HIGH-AFFINITY POTASSIUM(K+) TRANSPORTER 10	10.1186/1471-2229-12-194	Salt
361	LOC_Os06g43640	Os06g0643900	PAP26	Ser/Thr protein phosphatase family protein, putative, expressed	10.1111/j.1469-8137.2011.03740.x	Salt
362	LOC_Os06g43660	Os06g0644200	OVP1	Vacuolar HD-translocating inorganic pyrophosphatase1	10.1016/j.plaphy.2010.09.014	Cold
363	LOC_Os06g44010	Os06g0649000	OsWRKY28	PAMP (pathogen-associated molecular pattern)-responsive transrepressor, Defense response	10.1007-s11103-013-0032-5	Rice blast fungus, bacteria leaf blight
364	LOC_Os06g44180	Os06g0651100	YK1	NAD dependent epimerase/dehydratase family protein, putative, expressed	10.1023/A:1019275218830	Salt,Bacteria leaf blight
365	LOC_Os06g45120	Os06g0662000	PLS1	ATP synthase, putative, expressed	10.1371/journal.pone.0069046	Salt
366	LOC_Os06g45140	Os06g0662200	OsbZIP52/RISBZ5	basic leucine zipper 52	10.1007/s00425-011-1564-z	Cold
367	LOC_Os06g46900	Os06g0682900	HSA32	phosphosulfolactate synthase-related protein, putative, expressed	10.1104/pp.113.229609	Heat
368	LOC_Os06g47270	Os06g0687200	NA	zinc finger, C3HC4 type domain containing protein, expressed	10.3389/fpls.2018.01797	Cold,salt
369	LOC_Os06g47860	Os06g0693700	NA	expressed protein	10.1111/jipb.12376	Salt
370	LOC_Os06g48510	Os06g0698785	NA	choline monooxygenase, chloroplast precursor, putative, expressed	10.1007/s11105-014-0703-7	Salt
371	LOC_Os06g48810	Os06g0701700	HKT1	OsHKT2;1 - Na+ transporter, expressed	10.1111/j.1365-313X.2012.05031.x	Salt
372	LOC_Os06g49470	Os06g0708400	CYP19-4	peptidyl-prolyl cis-trans isomerase, putative, expressed	10.1093/jxb/erv421	Cold
373	LOC_Os06g51070	Os06g0726300	NAC95	no apical meristem protein, putative, expressed	10.1186/s12870-016-0897-y	Cold
374	LOC_Os07g01340	Os07g0103500	GA2OX5	gibberellin 2-beta-dioxygenase 7, putative, expressed	10.1371/journal.pone.0087110	Salt
375	LOC_Os07g01770	Os07g0108400	NA	expressed protein	10.1007/s11103-009-9530-x	Salt
376	LOC_Os07g04550	Os07g0138100	OsSWAP70B	Rac/Rop guanine nucleotide exchange factor, Regulation of immune responses	10.1111/j.1365-313X.2011.04874.x	Rice blast fungus
377	LOC_Os07g04580	Os07g0138400	C3H47	zinc finger C-x8-C-x5-C-x3-H type family protein, expressed	10.1016/j.bbrc.2015.05.087	Salt
378	LOC_Os07g04930	Os07g0142200	gp1	Glycoprotein 1, vegetative cell wall protein gp1 precursor	10.1007/s00425-011-1564-z	Cold
379	LOC_Os07g05620	Os07g0150700	CIPK23	CAMK_KIN1/SNF1/Nim1_like.28 - CAMK includes calcium/calmodulin depedent protein kinases, expressed	10.1016/S1673-8527(08)60073-9	Salt
380	LOC_Os07g05720	Os07g0152000		Transcription factor , Cold tolerance	10.1104/pp.17.01665	Rice blast fungus
381	LOC_Os07g05940	Os07g0154100	NCED3	9-cis-epoxycarotenoid dioxygenase 1, chloroplast precursor, putative, expressed	10.1186/s40529-018-0219-9	Salt
382	LOC_Os07g06740	Os07g0161600	CDPK17	CAMK_CAMK_like.31 - CAMK includes calcium/calmodulin depedent protein kinases, expressed	10.1111/pce.12916	Cold
383	LOC_Os07g06890	Os07g0163000	NA	FAD-linked oxidoreductase protein, putative, expressed	10.3389/fpls.2017.02071	Salt
384	LOC_Os07g07420	Os07g0169700	OsGA20ox3	GA 20-oxidase3, GA metabolism	10.1094/MPMI-05-12-0138-R	Rice blast fungus, bacteria leaf blight
385	LOC_Os07g08840	Os07g0186000	TRXH	thioredoxin, putative, expressed	10.1104/pp.111.182808	Salt
386	LOC_Os07g08860	Os07g0186200	SIK2	S-domain receptor-like protein kinase, putative, expressed	10.1104/pp.113.224881	Salt
387	LOC_Os07g08960	Os07g0187300	NA	RNA recognition motif containing protein, expressed	10.1111/j.1365-3040.2009.02101.x	Cold
388	LOC_Os07g10390	Os07g0203700	spl5	Cleavage and polyadenylation specificity factor, A subunit, C-terminal domain containing protein.	10.1007/s11032-011-9677-4	Rice blast fungus, bacteria leaf blight
389	LOC_Os07g11739	Os07g0217600	Oscyp71Z2	CytochromeP450 monooxygenase, Diterpenoid phytoalexin biosynthesis, Bacterial blight resistance	10.1016/j.plantsci.2013.02.005	Bacteria leaf blight
390	LOC_Os07g22710	Os07g0409900	CPK18	Plasma membrane-associated calcium-dependent protein kinase, Direct phosphorylation and activation of MAPK, Negative reguration of rice immunity	10.1105/tpc.114.126441	Rice blast fungus
391	LOC_Os07g30510	Os07g0488400		Putative cysteine-rich receptor-like kinase (CRK), Causal gene of light-induced lesion mimic mutant	10.3389/fpls.2017.02122	Rice blast fungus
392	LOC_Os07g30774	Os07g0490200	oscbt	Similar to Ankyrin repeat-rich membrane-spanning protein.	10.1007/s10059-009-0081-4	Rice blast fungus, bacteria leaf blight
393	LOC_Os07g31540	Os07g0498800	CrtintP1	calreticulin interacting protein 1	10.1007/s00438-007-0220-6	Cold
394	LOC_Os07g34570	Os07g0529600	OsDR8	Similar to Thiazole biosynthetic enzyme 1-1, chloroplast precursor.	10.1007/s11103-005-4770-x	Rice blast fungus, bacteria leaf blight
395	LOC_Os07g34589	Os07g0529800	NA	translation initiation factor SUI1, putative, expressed	10.1111/j.1438-8677.2008.00037.x	Salt
396	LOC_Os07g37090	Os07g0556800	NA	ribosome inactivating protein, putative, expressed	10.1007/s11248-011-9568-9	Salt
397	LOC_Os07g37320	Os07g0559700	NA	transporter family protein, putative, expressed	10.1007/s00425-008-0755-8	Salt
398	LOC_Os07g37400	Os07g0561300	NA	OsFBX257 - F-box domain containing protein, expressed	10.1007/s11032-014-0096-1	Salt
399	LOC_Os07g38440	Os07g0572100	NA	uncharacterized 50.6 kDa protein in the 5region of gyrA and gyrB, putative, expressed	10.1093/jxb/erq118	Salt
400	LOC_Os07g39970	Os07g0588700	ZFP245	Zinc finger, C2H2-type domain containing protein.	10.1080/10425170500061590	Cold
401	LOC_Os07g40290	Os07g0592600	GH3-8	Indole-3-acetic acid (IAA)-amido synthetase, Auxin signaling and defense signaling in a pathogen-nonspecific manner	10.1105/tpc.107.055657	Bacteria leaf blight
402	LOC_Os07g41140	Os07g0602700	NA	receptor-like protein kinase precursor, putative, expressed	10.1016/j.plantsci.2013.12.002	Salt
403	LOC_Os07g42940	Os07g0622000	SAPK2	CAMK_CAMK_like.7 - CAMK includes calcium/calmodulin depedent protein kinases, expressed	10.1186/s12870-018-1408-0	Salt
404	LOC_Os07g43530	Os07g0628500	NA	helix-loop-helix DNA-binding domain containing protein, expressed	10.1007/s00122-003-1378-x	Cold,salt
405	LOC_Os07g44950	Os07g0644100	OsbZIP60	bZIP transcription factor, bZIP-1 domain containing protein.	10.1104/pp.111.174334	Bacteria planthopper
406	LOC_Os07g47100	Os07g0666900	NHX1	transporter, monovalent cation:proton antiporter-2 family, putative, expressed	10.1093/pcp/pch014	Salt
407	LOC_Os07g47620	Os07g0673400	OsUsp1	universal stress protein domain containing protein, putative, expressed	10.1093/jxb/erf096	Flood
408	LOC_Os07g47670	Os07g0673900	OsHIGD2	hypoxia-responsive family protein, putative, expressed	10.1007/s00299-016-2013-z	Flood
409	LOC_Os07g48550	Os07g0684800	NAC15	no apical meristem protein, putative, expressed	10.1093/pcp/pcv174	Heat
410	LOC_Os07g48630	Os07g0685700	EIL2	ethylene-insensitive 3, putative, expressed	10.1104/pp.15.00353	Salt
411	LOC_Os07g48820	Os07g0687700	rtGA2.1	Similar to Transcription factor HBP-1b(C38) (Fragment).	10.1111/j.1365-313X.2005.02457.x	Bacteria leaf blight
412	LOC_Os07g49310	Os07g0693800	FAD8,OsFAD8	Omega-3 fatty acid desaturase, Acclimation to low-temperature stress, Defense response	10.1093/pcp/pcm107	Cold, Rice blast fungus
413	LOC_Os07g49330	Os07g0694000	NA	phospholipase C, putative, expressed	10.1111/nph.14426	Salt
414	LOC_Os07g49400	Os07g0694700	APX2	OsAPx2 - Cytosolic Ascorbate Peroxidase encoding gene 4,5,6,8, expressed	10.1016/j.phytochem.2010.01.003, 10.1111/j.1365-3040.2011.02366.x	Cold
415	LOC_Os08g01900	Os08g0110500		U-box/ARM repeat E3 ligase, Stress response, Regulation of cell death, Blast disease resistance	10.1186/s12870-015-0442-4	Rice blast fungus
416	LOC_Os08g03290	Os08g0126300	GAPC	glyceraldehyde-3-phosphate dehydrogenase, putative, expressed	10.1007/s11240-011-9950-6	Salt
417	LOC_Os08g04440	Os08g0139000	OsDEG10	Differentially Expressed Gene10	10.1016/j.bbrc.2009.01.131	Cold
418	LOC_Os08g06280	Os08g0150100	Pi36	NB-ARC domain containing protein, expressed	10.1534/genetics.107.075465	Rice blast fungus
419	LOC_Os08g05960	Os08g0155900	OsDR10	Similar to Pathogen-induced defense-responsive protein.	10.1371/journal.pone.0004603	Bacteria leaf blight
420	LOC_Os08g08970	Os08g0159500	OsLSD1	C2C2-type zinc finger protein, Promotion of seed germination, Modulation of gibberellin biosynthesis, Regulation of cell death and callus differentiation	10.1094/MPMI-18-0375	Rice blast fungus
421	LOC_Os08g07060	Os08g0167500	crr6	CHLORORESPIRATORY REDUCTION 6	10.1111/j.1365-313X.2011.04747.x	Cold
422	LOC_Os08g08970	Os08g0189200	OsGLP8	Germin-like protein 8-3, Disease resistance	10.1104/pp.108.128348	Rice blast fungus, Bacteria sheath blight
423	LOC_Os08g09250	Os08g0191700	GLYI-11	glyoxalase family protein, putative, expressed	10.1111/tpj.12521	Salt
424	LOC_Os08g09670	Os08g0196200	NA	Hypothetical conserved gene.	10.1007/s10681-014-1302-2	Gall midge pest
425	LOC_Os08g10440	Os08g0205150	NA	NBS-LRR disease resistance protein, putative, expressed	10.1016/j.bbrc.2018.08.194	Cold
426	LOC_Os08g15080	Os08g0249400	NA	Hypothetical conserved gene.	10.1007/s10142-016-0474-3	Gall midge pest
427	LOC_Os08g34190	Os08g0278900	SDF2-1	MIR domain containing protein.	10.1016/j.plantsci.2013.05.003	Rice blast fungus
428	LOC_Os08g20580	Os08g0300366	NA	ZOS8-04 - C2H2 zinc finger protein, expressed	10.1155/2018/5480617	Cold
429	LOC_Os08g23440	Os08g0323700	NA	amino acid permease family protein, putative, expressed	10.1007/s11103-011-9744-6	Salt
430	LOC_Os08g25570	Os08g0344100	NA	histone deacetylase, putative, expressed	10.1016/j.bbrc.2016.01.016	Salt
431	LOC_Os08g28710	Os08g0374600	NA	receptor protein kinase CRINKLY4 precursor, putative, expressed	10.1111/j.1469-8137.2011.03740.x	Salt
432	LOC_Os08g29110	Os08g0378900	NA	thioredoxin, putative, expressed	10.1111/nph.14482	Cold
433	LOC_Os08g33670	Os08g0433500	NAC106	no apical meristem protein, putative, expressed	10.1093/pcp/pcv144	Salt
434	LOC_Os08g35760	Os08g0440500	SDF2-2	MIR domain containing protein.	10.1016/j.plantsci.2013.05.003	Rice blast fungus
435	LOC_Os08g34210	Os08g0440800	OsGAPDH	aldehyde dehydrogenase, putative, expressed	10.1007/s00122-001-0833-9	Flood
436	LOC_Os08g34580	Os08g0445700	TPS8	trehalose-6-phosphate synthase, putative, expressed	10.1111/nph.15464	Salt
437	LOC_Os08g38990	Os08g0460000	OsGLP1	Similar to Germin-like protein 1 precursor.	10.1016/j.bbrc.2010.02.142	Rice blast fungus
438	LOC_Os08g38410	Os08g0492100	NA	RNA recognition motif containing protein, putative, expressed	10.1071/FP18241	Cold,salt
439	LOC_Os08g38460	Os08g0492500	NA	zinc finger, C3HC4 type domain containing protein, expressed	: 10.1007/s12374-013-0481-z	Salt
440	LOC_Os08g38880	Os08g0497600	SRWD1	WD-40 repeat family protein, putative, expressed	10.1016/j.gene.2008.07.027	Salt
441	LOC_Os08g38990	Os08g0499300	WRKY30	WRKY transcription factor 30.	10.1007/s00425-012-1668-0	Rice blast fungus, Bacteria leaf blight
442	LOC_Os08g39450	Os08g0504700	SAP11	AN1-like zinc finger domain containing protein, expressed	10.1111/j.1469-8137.2011.03740.x	Salt
443	LOC_Os08g39840	Os08g0508800	OsHI-LOX	Lipoxygenase, chloroplast precursor (EC 1.13.11.12).	10.1111/j.1365-313X.2009.03988.x	Bacteria planthopper
444	LOC_Os08g41390	Os08g0525600	NA	peptidyl-prolyl isomerase, putative, expressed	10.1016/j.plantsci.2005.09.013	Heat
445	LOC_Os08g42350	Os08g0535200	Os8N3 | xa13	Similar to MtN3-like protein.	10.1073/pnas.0604088103;10.1101/gad.1416306	Bacteria leaf blight, bacteria sheath blight
446	LOC_Os09g15840	Os08g0538300	OsCERK1	LysM receptor-like kinase, Chitin elicitor signaling	10.1111/j.1365-313X.2010.04324.x	Rice blast fungus
447	LOC_Os08g42750	Os08g0540400	CDPK21	CAMK_CAMK_like.37 - CAMK includes calcium/calmodulin depedent protein kinases, expressed	10.1007/s11103-010-9717-1	Salt
448	LOC_Os08g43334	Os08g0546800	HSFB2B	HSF-type DNA-binding domain containing protein, expressed	10.1007/s00299-013-1492-4	Cold,salt
449	LOC_Os08g44350	Os08g0557700	AHP1	histidine-containing phosphotransfer protein, putative, expressed	10.1104/pp.113.232629	Salt
450	LOC_Os09g11450	Os09g0286400	NHX5	transporter, monovalent cation:proton antiporter-2 family, putative, expressed	10.1007/s00425-010-1289-4	Salt
451	LOC_Os09g11460	Os09g0286600	Sub1C	AP2 domain containing protein, expressed	10.1111/j.1365-313X.2011.04605.x	Flood
452	LOC_Os09g13570	Os09g0306400	BZIP71	CPuORF2 - conserved peptide uORF-containing transcript, expressed	10.1007/s11103-013-0115-3	Salt
453	LOC_Os09g15430	Os09g0323100	HTAS	zinc finger family protein, putative, expressed	10.1104/pp.15.00879	Heat
454	LOC_Os09g23650	Os09g0327600	Pi5-1,Pii	Similar to Pi5-1.	10.1534/genetics.108.099226, 10.1111/nph.12369	Rice blast fungus
455	LOC_Os09g16510	Os09g0334500	WRKY74	WRKY74, expressed	10.1093/jxb/erv515	Cold
456	LOC_Os09g20350	Os09g0369000	ERF50	ethylene-responsive transcription factor, putative, expressed	10.1007/s12374-013-0480-0	Salt
457	LOC_Os09g20830	Os09g0375100	NA	heat shock factor-binding protein 1, putative, expressed	10.1093/jxb/ers245	Heat
458	LOC_Os09g23660	Os09g0401300	OsJAZ8	Tify domain containing protein.	10.1111/pce.12169	Rice blast fungus
459	LOC_Os09g24440	Os09g0410300	qCTS-9	cold tolerance at seedling stage (QTL)-9	10.1111/pbi.12704	Cold
460	LOC_Os09g24990	Os09g0416800	NA	CAF1 family ribonuclease containing protein, putative, expressed	10.1007/s11103-014-0196-7	Heat,salt
461	LOC_Os09g25060	Os09g0417600	WRKY76, OsWRKY76	WRKY transcription factor, Transcriptional repressor, Pathogen defense	10.1007/s12284-010-9039-6, 10.1093/jxb/ert298; 10.1093/jxb/ert298; 10.1007/s12284-010-9039-6	Cold, Rice blast fungus, bacteria leaf blight
462	LOC_Os09g25070	Os09g0417800		WRKY transcription factor, Transcriptional repressor, Pathogen defense	10.1007/s11103-013-0032-5, 10.1093/mp/ssn024	Rice blast fungus, bacteria leaf blight
463	LOC_Os09g26400	Os09g0434200	DSG1	zinc finger, C3HC4 type domain containing protein, expressed	10.1007/s11103-010-9687-3	Salt
464	LOC_Os09g26780	Os09g0439200	TIFY10C | OsJAZ8	Jasmonate ZIM-domain protein, Jasmonate-induced resistance to bacterial blight, Repressor of jasmonic acid signaling	10.1186/s12870-018-1521-0; 10.1093/pcp/pcs145	Salt,Bacteria leaf blight
465	LOC_Os09g26880	Os09g0440300		Aldehyde dehydrogenase, Seed maturation, Maintenance of viability during storage, Lysine catabolism	10.1080/09168451.2015.1075866	Rice blast fungus
466	LOC_Os09g27890	Os09g0452200	LYP4	Lysin motif-containing protein, Pattern recognition receptor, Peptidoglycan and chitin perception in innate immunity	10.1105/tpc.112.102475	Rice blast fungus, bacteria leaf blight
467	LOC_Os09g28354	Os09g0456800	HSFB1	Similar to Heat stress transcription factor Spl7 (Heat shock transcription factor) (Heat shock factor RHSF10).	10.1080/09168451.2015.1075866	Heat, Rice blast fungus
468	LOC_Os09g28440	Os09g0457900	ERF102	AP2 domain containing protein, expressed	10.1104/pp.111.179945	Salt
469	LOC_Os09g29820	Os09g0474000	OsTFX1	bZIP transcription factor, Cold tolerance, Mediation of host susceptibility to disease	10.1073/pnas.0701742104	Bacteria leaf blight
470	LOC_Os09g31200	Os09g0486500	OSISAP1	AN1-like zinc finger domain containing protein, expressed	10.1073/pnas.0401572101	Flood,salt
471	LOC_Os09g33810	Os09g0513000	Xb25	Similar to TGB12K interacting protein 3.	10.1111/tpj.12076	Bacteria leaf blight
472	LOC_Os09g34250	Os09g0518200	OsSGT1	UDP-glucuronosyl/UDP-glucosyltransferase family protein.	10.1111/j.1365-313X.2008.03697.x	Rice blast fungus
473	LOC_Os09g35010	Os09g0522000	OsDREB1B	dehydration-responsive element-binding protein 1B	10.1093/pcp/pci230	Cold,salt
474	LOC_Os09g35030	Os09g0522200	OsDREB1A	dehydration-responsive element-binding protein 1A	10.1093/pcp/pci230	Cold
475	LOC_Os09g35790	Os09g0526600	HSFB2C	HSF-type DNA-binding domain containing protein, expressed	10.1371/journal.pone.0040899	Heat
476	LOC_Os09g36060	Os09g0530200	NA	endoglucanase, putative, expressed	10.1093/pcp/pcv174	Heat
477	LOC_Os09g36320	Os09g0533600	BSR1	Receptor-like cytoplasmic kinase, Resistance to multiple bacterial and fungal pathogens	10.1111/j.1467-7652.2010.00568.x	Rice blast fungus, bacteria leaf blight
478	LOC_Os09g36680	Os09g0537700	RNS4	ribonuclease T2 family domain containing protein, expressed	10.1016/j.plantsci.2013.10.003	Salt
479	LOC_Os09g36930	Os09g0541000	OsPIP2;7	plasma membrane intrinsic protein 2;7	10.1093/pcp/pcn166	Cold
480	LOC_Os09g37120	Os09g0543400	ODCA	pyridoxal-dependent decarboxylase protein, putative, expressed	10.1093/jxb/erq118	Salt
481	LOC_Os09g38850	Os09g0561600		Wall-associated receptor-like kinase, Regulation of early embryo sac development, Female gametophyte development, Positive regulation of rice blast resistance	10.1186/s12870-016-0711-x	Rice blast fungus
482	LOC_Os09g38910	Os09g0562600		Wall-associated kinase, Positive regulation of rice blast resistance	10.1186/s12870-016-0711-x	Rice blast fungus
483	LOC_Os09g39400	Os09g0567400	AHP2	histidine-containing phosphotransfer protein, putative, expressed	10.1104/pp.113.232629	Salt
484	LOC_Os10g05750	Os10g0148100	OsPRP3	Proline-rich protein3	10.1007/s11103-009-9557-z	Cold
485	LOC_Os10g06540	Os10g0154000		Membrane-trafficking protein, Intracellular SNARE protein, Resistance to rice blast disease	10.1007/s11103-016-0444-0	Rice blast fungus
486	LOC_Os10g09820	Os10g0177000	OsNAC111	NAC domain-containing protein 111	10.1094/mpmi-03-14-0065-r	Rice blast fungus
487	LOC_Os10g10130	Os10g0180800		Wall-associated kinase, Negative regulation of rice blast resistance	10.1186/s12870-016-0711-x	Rice blast fungus
488	LOC_Os10g11980	Os10g0195600	OsAT1/Spl18	Transferase family protein.	10.1007/s11103-006-9130-y	Rice blast fungus, bacteria leaf blight
489	LOC_Os10g22520	Os10g0370500	GH5BG	cellulase, putative, expressed	10.1042/BJ20070734	Flood,salt
490	LOC_Os10g28000	Os10g0415300	NA	glutathione reductase, putative, expressed	10.1007/s11103-015-0290-5	Salt
491	LOC_Os10g28340	Os10g0419300	HSFA2C	heat stress transcription factor, putative, expressed	10.1016/j.plantsci.2018.05.010	Heat
492	LOC_Os10g28350	Os10g0419400	OsARD1	1,2-dihydroxy-3-keto-5-methylthiopentene dioxygenase protein, putative, expressed	10.1111/j.1365-313X.2005.02564.x	Flood
493	LOC_Os10g28600	Os10g0421800	NA	PPR repeat domain containing protein, putative, expressed	10.1186/s12284-016-0134-1	Cold
494	LOC_Os10g30850	Os10g0445400	OsHCI1	heat and cold induced 1, RING domain-containing E3 ubiquitin ligase	10.1093/jxb/ert143	Cold
495	LOC_Os10g31850	Os10g0456800	NA	RING finger and CHY zinc finger domain-containing protein 1, putative, expressed	10.1371/journal.pgen.1005617	Salt
496	LOC_Os10g37280	Os10g0516800	OsLCBK1	Long-chain base kinase, Regulation of disease resistance response and programmed cell death (PCD)	10.1007/s11033-012-2040-y	Rice blast fungus
497	LOC_Os10g37660	Os10g0521000	TRE1	trehalase precursor, putative, expressed	10.1016/j.gene.2018.10.071	Salt
498	LOC_Os10g38060	Os10g0524400	OsPLDbeta1	Similar to Phospholipase D beta 2.	10.1104/pp.108.131979	Rice blast fungus
499	LOC_Os10g38950	Os10g0533600		Similar to Mitogen-activated protein kinase homolog MMK2 (EC 2.7.1.37).	10.1080/15592324.2017.1356968, 10.1007/s00425-007-0541-z	Rice blast fungus, bacteria leaf blight
500	LOC_Os10g40100	Os10g0548700	NRRB	Receptor-like cytoplasmic kinase, Various stress responses, Regulation of resistance to bacterial leaf streak (BLS)	10.1007/s11033-014-3069-x	Rice blast fungus
501	LOC_Os10g40640	Os10g0555100	OsGGT	glycosyl transferase 8 domain containing protein, putative, expressed	10.1007/s00425-004-1453-9	Flood
502	LOC_Os10g41200	Os10g0561400	NA	MYB family transcription factor, putative, expressed	10.1104/pp.110.153015	Cold
503	LOC_Os10g41400	Os10g0563600	NA	peptide methionine sulfoxide reductase, putative, expressed	10.1007/s00425-009-0934-2	Salt
504	LOC_Os10g41980	Os10g0569400	Rir1b	RIR1a protein precursor.	10.1023/A:1006423232753	Rice blast fungus
505	LOC_Os11g02240	Os11g0113700	CIPK15	CAMK_KIN1/SNF1/Nim1_like.4 - CAMK includes calcium/calmodulin depedent protein kinases, expressed	10.1104/pp.107.101295	Salt
506	LOC_Os11g02520	Os11g0117400	OsWRKY89	Similar to WRKY DNA binding domain containing protein, expressed.	10.1007/s11103-007-9244-x	Rice blast fungus
507	LOC_Os11g03300	Os11g0126900	ONAC122	NAC-domain protein, Drought tolerance	10.1007/s11033-012-2040-y,10.1007/s11103-012-9981-3	Rice blast fungus
508	LOC_Os11g03370	Os11g0127600	NAC45	no apical meristem protein, putative, expressed	10.1016/j.bbrc.2008.12.163	Salt
509	LOC_Os11g04460	Os11g0140400	ACA4	calcium-transporting ATPase, plasma membrane-type, putative, expressed	10.1007/s00709-014-0615-2	Salt
510	LOC_Os11g06720	Os11g0167800	OsAsr1	"ABA, osmotic stress, and ripening1"	10.1007/s10059-009-0055-6, 10.1007/s10059-013-0036-7	Cold
511	LOC_Os11g07040	Os11g0171500	CDPK24	CAMK_CAMK_like.43 - CAMK includes calcium/calmodulin depedent protein kinases, expressed	10.1111/jipb.12614	Cold
512	LOC_Os11g07980	Os11g0182500	OsPIANK1	Ankyrin repeat-containing protein, Regulator in basal defense	10.1371/journal.pone.0059699	Bacteria leaf blight
513	LOC_Os11g08210	Os11g0184900	OsNAC5	NAM-ATAF-CUC family 5	10.1007/s00425-011-1403-2; 10.1007/s00438-010-0557-0	Cold,salt
514	LOC_Os11g09010	Os11g0195500	OsPAD4	Hypothetical conserved gene.	10.1111/tpj.12500	Rice blast fungus
515	LOC_Os11g10480	Os11g0210300	Adh1	dehydrogenase, putative, expressed	10.1270/jsbbs.56.69, 10.1093/aob/mct305	Flood
516	LOC_Os11g11790	Os11g0225100	Pia,RGA4	Nucleotide binding site-leucine rich repeats (NBS-LRRs) protein, Resistance to the blast fungus, (Nippponbare: susceptible to the blast fungus carrying the AVR-Pia)	10.1111/j.1365-313X.2011.04502.x, 10.1105/tpc.112.107201	Rice blast fungus
517	LOC_Os11g11810	Os11g0225300	Pia,RGA5	Nucleotide binding site-leucine rich repeats (NBS-LRRs) protein, Resistance protein, Resistance to the blast fungus, (Nippponbare: susceptible to the blast fungus carrying the AVR-Pia)	10.1111/j.1365-313X.2011.04502.x, 10.1105/tpc.112.107201	Rice blast fungus
518	LOC_Os11g13980	Os11g0244200	NA	hsp20/alpha crystallin family protein, putative, expressed	10.1371/journal.pone.0040899 ;10.1093/pcp/pcv174	Heat
519	LOC_Os11g14380	Os11g0249000	nls1-1D	NB-ARC domain containing protein.	10.1111/j.1365-313X.2011.04557.x	Bacteria leaf blight
520	LOC_Os11g16290	Os11g0264300	NA	NIN, putative, expressed	10.1007/s11103-016-0547-7	Salt
521	LOC_Os11g25920	Os11g0446000	RSS3	transcription factor-related, putative, expressed	10.1105/tpc.113.112052	Salt
522	LOC_Os11g26790	Os11g0454300	RAB16A	dehydrin, putative, expressed	10.4161/psb.19646	Salt
523	LOC_Os11g30560	Os11g0499600	OsHSD1|LGF1	dehydrogenase/reductase, putative, expressed	10.1111/nph.15070	Flood
524	LOC_Os11g30910	Os11g0505300	OsSOT1|STV11	Sulfotransferase, Resistance to rice stripe virus	10.1038/ncomms5768	Bacteria stripe virus
525	LOC_Os11g31740	Os11g0518600	NA	expressed protein	10.1371/journal.pone.0040899 ;10.1093/pcp/pcv174	Heat
526	LOC_Os11g32100	Os11g0523700	NA	inducer of CBF expression 1, putative, expressed	10.5511/plantbiotechnology.11.0421a	Cold
527	LOC_Os11g35500	Os11g0559200	Xa21	Protein kinase, core domain containing protein.	10.1126/science.270.5243.1804	Bacteria leaf blight
528	LOC_Os11g37050	Os11g0579200		Similar to Leucine Rich Repeat family protein, expressed.	10.1073/pnas.1222155110	Rice blast fungus
529	LOC_Os11g38580	Os11g0598500	Pb1	NB-ARC domain containing protein.	10.1111/j.1365-313X.2010.04348.x	Rice blast fungus
530	LOC_Os11g45990	Os11g0687100	NA	von Willebrand factor, type A domain containing protein.	10.1007/s10142-012-0275-2	Gall midge pest
531	LOC_Os11g46070	Os11g0687800	Pik1	NB-ARC domain containing protein.	10.1111/j.1469-8137.2010.03462.x	Rice blast fungus
532	LOC_Os11g46080	Os11g0687900	Pik2	Similar to MLA10.	10.1111/j.1469-8137.2010.03462.x	Rice blast fungus
533	LOC_Os11g46200	Os11g0689000	Pikm	Similar to Leucine Rich Repeat family protein.	10.1534/genetics.108.095034	Rice blast fungus
534	LOC_Os11g46210	Os11g0689100	Pik-p	NB-ARC domain containing protein.	10.1007/s00122-010-1506-3	Rice blast fungus
535	LOC_Os11g46220	Os11g0690066	OsWAK1	Serine/threonine protein kinase domain containing protein.	10.1007/s11103-008-9430-5	Rice blast fungus
536	LOC_Os11g47000	Os11g0692300	Xa3 | Xa26	receptor-like protein kinase precursor, putative, expressed	10.1007/s00122-006-0388-x, 10.1046/j.1365-313X.2003.01976.x	Bacteria leaf blight
537	LOC_Os11g47580	Os11g0701800	RIXI	Chitinase (EC 3.2.1.14) III C10701-rice (EC 3.2.1.14) (Class III chitinase homologue (OsChib3H-a)H-).	10.1007/s10658-013-0342-0	Rice blast fungus
538	LOC_Os11g47600	Os11g0702100	NA	glycosyl hydrolase, putative, expressed	10.1093/pcp/pcv174	Heat
539	LOC_Os11g47760	Os11g0703900	NA	DnaK family protein, putative, expressed	10.1093/aobpla/plq023	Heat
540	LOC_Os12g03040	Os12g0123700	ONAC131	NAC domain containing transcription factor, Abiotic and biotic stress response	10.1007/s11033-012-2040-y,10.1007/s11103-012-9981-3	Rice blast fungus
541	LOC_Os12g05440	Os12g0150200	NA	cytochrome P450, putative, expressed	10.1093/pcp/pcv006	Salt
542	LOC_Os12g07950	Os12g0179800	SRT702|Sir2	NAD-dependent histone deacetylase, silent information regulator Sir2 domain containing protein.	10.1186/1471-2164-13-461	Cold
543	LOC_Os12g10730	Os12g0210300	OsGSTZ2	glutathione S-transferase2, glutathione S-transferase 2, Glutathione S-transferase (GSTZ)-2, Glutathione S-transferase-2, glutathione transferase Z2	10.1042/BJ20101610	Cold
544	LOC_Os12g14070	Os12g0244100	HSP70CP2	DnaK family protein, putative, expressed	10.1016/j.plantsci.2018.09.020	Heat
545	LOC_Os12g18360	Os12g0281300	Pi-ta	Pi-ta protein belonging to the nucleotide-binding site leucine-rich repeat (NBS-LRR) class, Rice blast resistance (Nipponbare: susceptible)	10.1105/tpc.12.11.2033	Rice blast fungus
546	LOC_Os12g32210	Os12g0506800	ATG10B	autophagy-related protein 10, putative, expressed	10.1007/s10059-009-0006-2	Salt
547	LOC_Os12g36830	Os12g0555000	NA	Similar to Probenazole-inducible protein PBZ1.	10.1016/j.plaphy.2012.11.021	Gall midge pest
548	LOC_Os12g36880	Os12g0555500	PR10A	pathogenesis-related Bet v I family protein, putative, expressed	10.1111/j.1365-3040.2005.01441.x	Cold
549	LOC_Os12g37280	Os12g0559400	BPH26|BPH18	Coiled-coil-nucleotide-binding-site-leucine-rich repeat (CC-NBS-LRR) protein, (LRR domain is lost in Nipponbare), Resistance to brown planthopper, (Nipponbare: BPH-susceptible)	10.1038/srep05872 , 10.1038/srep34376	Bacteria planthopper
550	LOC_Os12g37410	Os12g0560900	OsOBF1|OsbZIP87	Oryza sativa OBF1, ocs-element Binding Factor 1, bZIP transcription factor 87	10.1093/pcp/pci178	Cold
551	LOC_Os12g38170	Os12g0569500	OsOSM1	Thaumatin, pathogenesis-related family protein.	10.1094/PDIS-11-15-1372-RE	Bacteria sheath blight
552	LOC_Os12g38180	Os12g0569700	HSP23.7	heat shock cognate 70 kDa protein 2, putative, expressed	10.1016/j.jplph.2011.12.014	Heat,salt
553	LOC_Os12g38210	Os12g0570000	spl11	Armadillo-like helical domain containing protein.	10.1105/tpc.104.025171	Rice blast fungus, bacteria leaf blight
554	LOC_Os12g38400	Os12g0572000	MYB91	MYB family transcription factor, putative, expressed	10.1016/j.plantsci.2015.03.023	Salt
555	LOC_Os12g39400	Os12g0583700	ZFP252	ZOS12-09 - C2H2 zinc finger protein, expressed	10.1016/j.febslet.2008.02.052	Salt
556	LOC_Os12g41680	Os12g0610600	NAC60	NAC transcription factor, Negative regulation of drought tolerance	10.1111/tpj.13972	Rice blast fungus
557	LOC_Os12g42250	Os12g0617000	NA	ZOS12-10 - C2H2 zinc finger protein, expressed	10.1016/j.jplph.2018.07.003	Salt
558	LOC_Os12g44360	Os12g0641100	SOS1	sodium/hydrogen exchanger 7, putative, expressed	10.1186/1471-2229-12-194	Salt
